# Supplementary material for: 3-(3-Acetyl­anilino)-1-ferrocenylpropan-1-one
Source: Acta Crystallogr Sect E Struct Rep Online. 2012 Jun 30;68(Pt 7):m979–80. doi: 10.1107/S1600536812028796 (PMC3393229; doi:10.1107/S1600536812028796)
Supplement: Supplementary file 1 [file e-68-0m979-sup1.cif]

##############################################################################
#                                                                            #
# This CIF contains the data in a paper accepted for publication in          #
# Acta Crystallographica Section E. It conforms to the requirements of       #
# Notes for Authors for Acta Crystallographica Section E, and has been       #
# peer reviewed under the auspices of the IUCr Commission on Journals.       #
#                                                                            #
# Full details of the Crystallographic Information File format               #
# are given in the paper "The Crystallographic Information File (CIF):       #
# a New Standard Archive File for Crystallography" by S. R. Hall, F. H.      #
# Allen and I. D. Brown [Acta Cryst. (1991), A47, 655-685].                  #
#                                                                            #
# The current version of the core CIF dictionary is obtainable from          #
# ftp://ftp.iucr.org/pub/cif_core.dic.                                       #
#                                                                            #
# Software is freely available for graphical display of the structure(s)     #
# in this CIF. For information consult the CIF software page                 #
# http://www.iucr.org/resources/cif/software.                                #
#                                                                            #
# This file may be used for bona fide research purposes within the           #
# scientific community so long as proper attribution is given to the journal # 
# article from which it was obtained.                                        #
#                                                                            #
##############################################################################
data_I
_audit_creation_method     SHELXL-97
_chemical_name_systematic
;
3-(3-Acetylanilino)-1-ferrocenylpropan-1-one
;
_chemical_name_common     ?
_chemical_formula_moiety     'C21 H21 Fe1 N1 O2'
_chemical_formula_sum     'C21 H21 Fe1 N1 O2'
_chemical_formula_iupac     '[Fe (C5 H5) (C16 H16 N O2)]'
_chemical_formula_weight     375.24
_chemical_melting_point     ?
_symmetry_cell_setting     monoclinic
_symmetry_space_group_name_H-M     'P 21/c'
_symmetry_space_group_name_Hall     '-P 2ybc'
loop_
    _symmetry_equiv_pos_as_xyz
    'x, y, z'
    '-x, y+1/2, -z+1/2'
    '-x, -y, -z'
    'x, -y-1/2, z-1/2'
_cell_length_a     22.7768(8)
_cell_length_b     7.39780(10)
_cell_length_c     22.2118(7)
_cell_angle_alpha     90.00
_cell_angle_beta     109.642(4)
_cell_angle_gamma     90.00
_cell_volume     3524.87(19)
_cell_formula_units_Z     8
_cell_measurement_reflns_used     7645
_cell_measurement_theta_min     2.9622
_cell_measurement_theta_max     28.9615
_cell_measurement_temperature     293(2)
_exptl_crystal_description     prismatic
_exptl_crystal_colour     orange
_exptl_crystal_size_max     0.14
_exptl_crystal_size_mid     0.10
_exptl_crystal_size_min     0.08
_exptl_crystal_density_diffrn     1.414
_exptl_crystal_density_meas     ?
_exptl_crystal_density_method     'not measured'
_exptl_crystal_F_000     1568
_exptl_absorpt_coefficient_mu     0.869
_exptl_absorpt_correction_type     multi-scan
_exptl_absorpt_process_details
;
(CrysAlis PRO; Oxford Diffraction, 2009)
;
_exptl_absorpt_correction_T_min     0.94698
_exptl_absorpt_correction_T_max     1.00000
_exptl_special_details
;
Empirical absorption correction using spherical harmonics,
 implemented in SCALE3 ABSPACK scaling algorithm.
'CrysAlisPro, (Oxford Diffraction, 2009)'
;
_diffrn_ambient_temperature     293(2)
_diffrn_radiation_type     MoK\a
_diffrn_radiation_wavelength     0.71073
_diffrn_radiation_source     'Enhance (Mo) X-ray Source'
_diffrn_radiation_monochromator     graphite
_diffrn_measurement_device_type
                                'Oxford Diffraction Xcalibur, Sapphire3, Gemini'
_diffrn_measurement_method     '\w scans'
_diffrn_detector_area_resol_mean     16.3280
_diffrn_reflns_number     21526
_diffrn_reflns_av_R_equivalents     0.0286
_diffrn_reflns_av_sigmaI/netI     0.0371
_diffrn_reflns_theta_min     2.97
_diffrn_reflns_theta_max     29.02
_diffrn_reflns_theta_full     26.00
_diffrn_measured_fraction_theta_max     0.874
_diffrn_measured_fraction_theta_full     0.998
_diffrn_reflns_limit_h_min     -29
_diffrn_reflns_limit_h_max     17
_diffrn_reflns_limit_k_min     -10
_diffrn_reflns_limit_k_max     10
_diffrn_reflns_limit_l_min     -28
_diffrn_reflns_limit_l_max     29
_diffrn_standards_number     ?
_diffrn_standards_interval_count     ?
_diffrn_standards_interval_time     ?
_diffrn_standards_decay_%     ?
_reflns_number_total     8197
_reflns_number_gt     6146
_reflns_threshold_expression     I>2\s(I)
_refine_ls_structure_factor_coef     Fsqd
_refine_ls_matrix_type     full
_refine_ls_R_factor_all     0.0825
_refine_ls_R_factor_gt     0.0572
_refine_ls_wR_factor_gt     0.1026
_refine_ls_wR_factor_ref     0.1115
_refine_ls_goodness_of_fit_ref     1.125
_refine_ls_restrained_S_all     1.125
_refine_ls_number_reflns     8197
_refine_ls_number_parameters     461
_refine_ls_number_restraints     0
_refine_ls_hydrogen_treatment     mixed
_refine_ls_weighting_scheme     calc
_refine_ls_weighting_details
         'calc w=1/[\s^2^(Fo^2^)+(0.0329P)^2^+1.5937P] where P=(Fo^2^+2Fc^2^)/3'
_atom_sites_solution_hydrogens     geom
_atom_sites_solution_primary     direct
_atom_sites_solution_secondary     difmap
_refine_ls_shift/su_max     0.001
_refine_ls_shift/su_mean     0.000
_refine_diff_density_max     0.286
_refine_diff_density_min     -0.364
_refine_ls_extinction_method     none
_refine_ls_extinction_coef     ?
loop_
    _atom_type_symbol
    _atom_type_description
    _atom_type_scat_dispersion_real
    _atom_type_scat_dispersion_imag
    _atom_type_scat_source
    'C' 'C' 0.0033 0.0016
                         'International Tables Vol C Tables 4.2.6.8 and 6.1.1.4'
    'H' 'H' 0.0000 0.0000
                         'International Tables Vol C Tables 4.2.6.8 and 6.1.1.4'
    'N' 'N' 0.0061 0.0033
                         'International Tables Vol C Tables 4.2.6.8 and 6.1.1.4'
    'O' 'O' 0.0106 0.0060
                         'International Tables Vol C Tables 4.2.6.8 and 6.1.1.4'
    'Fe' 'Fe' 0.3463 0.8444
                         'International Tables Vol C Tables 4.2.6.8 and 6.1.1.4'
_computing_data_collection
;
CrysAlis PRO (Oxford Diffraction, 2009)
;
_computing_cell_refinement
;
CrysAlis PRO (Oxford Diffraction, 2009)
;
_computing_data_reduction
;
CrysAlis PRO (Oxford Diffraction, 2009)
;
_computing_structure_solution     'SHELXS97 (Sheldrick, 2008)'
_computing_structure_refinement     'SHELXL97 (Sheldrick, 2008)'
_computing_molecular_graphics
             'ORTEP-3 (Farrugia, 1997) and Mercury (Macrae <i>et al.</i>, 2006)'
_computing_publication_material
        'WinGX (Farrugia, 1999), PLATON (Spek, 2009) and PARST (Nardelli, 1995)'
loop_
    _atom_site_type_symbol
    _atom_site_label
    _atom_site_fract_x
    _atom_site_fract_y
    _atom_site_fract_z
    _atom_site_U_iso_or_equiv
    _atom_site_adp_type
    _atom_site_calc_flag
    _atom_site_refinement_flags
    _atom_site_occupancy
    _atom_site_symmetry_multiplicity
    _atom_site_disorder_assembly
    _atom_site_disorder_group
    Fe Fe1A -0.081087(18) 0.18406(5) 0.305745(18) 0.04314(12) Uani d . 1 1 . .
    O O1A -0.02446(10) 0.2106(3) 0.48588(10) 0.0623(6) Uani d . 1 1 . .
    O O2A 0.23814(11) 0.3642(3) 0.37407(12) 0.0775(7) Uani d . 1 1 . .
    N N1A 0.11138(14) 0.1132(4) 0.50418(14) 0.0629(8) Uani d . 1 1 . .
    C C1A -0.06883(12) 0.3385(3) 0.38385(13) 0.0423(6) Uani d . 1 1 . .
    C C2A -0.06635(14) 0.4463(3) 0.33120(14) 0.0486(7) Uani d . 1 1 . .
    H H2A -0.0325 0.5151 0.3302 0.058 Uiso calc R 1 1 . .
    C C3A -0.12352(15) 0.4306(4) 0.28136(16) 0.0597(8) Uani d . 1 1 . .
    H H3A -0.1343 0.4872 0.2417 0.072 Uiso calc R 1 1 . .
    C C4A -0.16201(15) 0.3133(4) 0.30205(17) 0.0621(8) Uani d . 1 1 . .
    H H4A -0.2025 0.2795 0.2781 0.074 Uiso calc R 1 1 . .
    C C5A -0.12901(13) 0.2562(4) 0.36479(15) 0.0532(7) Uani d . 1 1 . .
    H H5A -0.1438 0.1786 0.3894 0.064 Uiso calc R 1 1 . .
    C C6A -0.01325(17) -0.0078(4) 0.32782(16) 0.0658(9) Uani d . 1 1 . .
    H H6A 0.0170 -0.0251 0.3677 0.079 Uiso calc R 1 1 . .
    C C7A -0.00816(17) 0.1032(5) 0.27946(19) 0.0699(10) Uani d . 1 1 . .
    H H7A 0.0263 0.1732 0.2814 0.084 Uiso calc R 1 1 . .
    C C8A -0.0624(2) 0.0925(6) 0.22836(18) 0.0834(12) Uani d . 1 1 . .
    H H8A -0.0709 0.1544 0.1899 0.100 Uiso calc R 1 1 . .
    C C9A -0.10267(18) -0.0259(6) 0.2435(2) 0.0933(15) Uani d . 1 1 . .
    H H9A -0.1426 -0.0578 0.2172 0.112 Uiso calc R 1 1 . .
    C C10A -0.0718(2) -0.0885(4) 0.3058(2) 0.0819(13) Uani d . 1 1 . .
    H H10A -0.0877 -0.1696 0.3283 0.098 Uiso calc R 1 1 . .
    C C11A -0.01706(13) 0.2991(3) 0.44233(13) 0.0455(6) Uani d . 1 1 . .
    C C12A 0.04656(13) 0.3730(4) 0.44832(13) 0.0476(7) Uani d . 1 1 . .
    H H12A 0.0455 0.5039 0.4507 0.057 Uiso calc R 1 1 . .
    H H12B 0.0561 0.3414 0.4103 0.057 Uiso calc R 1 1 . .
    C C13A 0.09779(14) 0.3020(4) 0.50651(14) 0.0592(8) Uani d . 1 1 . .
    H H13A 0.1355 0.3703 0.5117 0.071 Uiso calc R 1 1 . .
    H H13B 0.0860 0.3238 0.5440 0.071 Uiso calc R 1 1 . .
    C C14A 0.14484(13) 0.0446(4) 0.46782(13) 0.0479(7) Uani d . 1 1 . .
    C C15A 0.17757(12) 0.1524(4) 0.43880(12) 0.0450(6) Uani d . 1 1 . .
    H H15A 0.1748 0.2775 0.4413 0.054 Uiso calc R 1 1 . .
    C C16A 0.21447(12) 0.0782(4) 0.40605(12) 0.0457(6) Uani d . 1 1 . .
    C C17A 0.21819(14) -0.1082(4) 0.40162(14) 0.0568(8) Uani d . 1 1 . .
    H H17A 0.2428 -0.1597 0.3802 0.068 Uiso calc R 1 1 . .
    C C18A 0.18474(15) -0.2168(4) 0.42941(15) 0.0614(8) Uani d . 1 1 . .
    H H18A 0.1867 -0.3418 0.4261 0.074 Uiso calc R 1 1 . .
    C C19A 0.14905(14) -0.1431(4) 0.46150(14) 0.0554(7) Uani d . 1 1 . .
    H H19A 0.1270 -0.2189 0.4796 0.066 Uiso calc R 1 1 . .
    C C20A 0.24742(13) 0.2031(4) 0.37585(13) 0.0517(7) Uani d . 1 1 . .
    C C21A 0.29297(16) 0.1271(5) 0.34724(17) 0.0735(10) Uani d . 1 1 . .
    H H21A 0.2714 0.0505 0.3118 0.110 Uiso calc R 1 1 . .
    H H21B 0.3240 0.0578 0.3789 0.110 Uiso calc R 1 1 . .
    H H21C 0.3128 0.2241 0.3327 0.110 Uiso calc R 1 1 . .
    Fe Fe1B 0.584630(19) 0.44297(5) 0.692237(17) 0.04318(12) Uani d . 1 1 . .
    O O1B 0.53611(10) 0.3022(3) 0.51869(9) 0.0588(5) Uani d . 1 1 . .
    O O2B 0.27338(13) 0.0162(3) 0.62706(13) 0.0863(8) Uani d . 1 1 . .
    N N1B 0.39339(14) 0.3325(4) 0.50188(13) 0.0618(7) Uani d . 1 1 . .
    C C1B 0.58556(13) 0.2491(3) 0.62822(12) 0.0415(6) Uani d . 1 1 . .
    C C2B 0.59017(15) 0.1705(4) 0.68891(13) 0.0531(8) Uani d . 1 1 . .
    H H2B 0.5623 0.0889 0.6964 0.064 Uiso calc R 1 1 . .
    C C3B 0.64465(16) 0.2398(4) 0.73505(15) 0.0626(9) Uani d . 1 1 . .
    H H3B 0.6589 0.2115 0.7784 0.075 Uiso calc R 1 1 . .
    C C4B 0.67359(15) 0.3584(4) 0.70438(15) 0.0588(8) Uani d . 1 1 . .
    H H4B 0.7102 0.4221 0.7241 0.071 Uiso calc R 1 1 . .
    C C5B 0.63833(13) 0.3650(4) 0.63939(13) 0.0492(7) Uani d . 1 1 . .
    H H5B 0.6476 0.4333 0.6086 0.059 Uiso calc R 1 1 . .
    C C6B 0.50605(16) 0.5941(5) 0.6572(2) 0.0779(11) Uani d . 1 1 . .
    H H6B 0.4756 0.5806 0.6172 0.093 Uiso calc R 1 1 . .
    C C7B 0.5077(2) 0.5053(5) 0.7140(3) 0.111(2) Uani d . 1 1 . .
    H H7B 0.4791 0.4222 0.7192 0.134 Uiso calc R 1 1 . .
    C C8B 0.5628(3) 0.5707(6) 0.76194(19) 0.0965(16) Uani d . 1 1 . .
    H H8B 0.5769 0.5373 0.8048 0.116 Uiso calc R 1 1 . .
    C C9B 0.59092(17) 0.6895(4) 0.73422(18) 0.0696(10) Uani d . 1 1 . .
    H H9B 0.6276 0.7518 0.7550 0.084 Uiso calc R 1 1 . .
    C C10B 0.55702(16) 0.7029(4) 0.67149(17) 0.0609(8) Uani d . 1 1 . .
    H H10B 0.5671 0.7760 0.6423 0.073 Uiso calc R 1 1 . .
    C C11B 0.53347(13) 0.2336(3) 0.56780(12) 0.0427(6) Uani d . 1 1 . .
    C C12B 0.47645(13) 0.1280(4) 0.56710(13) 0.0470(7) Uani d . 1 1 . .
    H H12C 0.4868 0.0004 0.5715 0.056 Uiso calc R 1 1 . .
    H H12D 0.4650 0.1635 0.6037 0.056 Uiso calc R 1 1 . .
    C C13B 0.42102(14) 0.1555(4) 0.50708(13) 0.0547(8) Uani d . 1 1 . .
    H H13C 0.4340 0.1353 0.4703 0.066 Uiso calc R 1 1 . .
    H H13D 0.3896 0.0657 0.5059 0.066 Uiso calc R 1 1 . .
    C C14B 0.35504(13) 0.3833(4) 0.53600(12) 0.0466(7) Uani d . 1 1 . .
    C C15B 0.32807(12) 0.2599(4) 0.56590(12) 0.0462(7) Uani d . 1 1 . .
    H H15B 0.3371 0.1376 0.5648 0.055 Uiso calc R 1 1 . .
    C C16B 0.28760(12) 0.3157(4) 0.59755(12) 0.0458(6) Uani d . 1 1 . .
    C C17B 0.27401(14) 0.4969(4) 0.59914(14) 0.0583(8) Uani d . 1 1 . .
    H H17B 0.2470 0.5357 0.6200 0.070 Uiso calc R 1 1 . .
    C C18B 0.30080(16) 0.6205(4) 0.56956(15) 0.0651(9) Uani d . 1 1 . .
    H H18B 0.2918 0.7427 0.5708 0.078 Uiso calc R 1 1 . .
    C C19B 0.34035(15) 0.5658(4) 0.53854(15) 0.0606(8) Uani d . 1 1 . .
    H H19B 0.3577 0.6514 0.5189 0.073 Uiso calc R 1 1 . .
    C C20B 0.26079(14) 0.1741(5) 0.62884(14) 0.0570(8) Uani d . 1 1 . .
    C C21B 0.21885(16) 0.2309(5) 0.66479(16) 0.0763(10) Uani d . 1 1 . .
    H H21D 0.2039 0.1258 0.6805 0.114 Uiso calc R 1 1 . .
    H H21E 0.1841 0.2973 0.6368 0.114 Uiso calc R 1 1 . .
    H H21F 0.2416 0.3062 0.7001 0.114 Uiso calc R 1 1 . .
    H H1NB 0.4136(15) 0.412(4) 0.4938(15) 0.067(12) Uiso d . 1 1 . .
    H H1NA 0.0876(16) 0.046(5) 0.5099(16) 0.069(12) Uiso d . 1 1 . .
loop_
    _atom_site_aniso_label
    _atom_site_aniso_U_11
    _atom_site_aniso_U_22
    _atom_site_aniso_U_33
    _atom_site_aniso_U_12
    _atom_site_aniso_U_13
    _atom_site_aniso_U_23
    Fe1A 0.0454(2) 0.0316(2) 0.0589(2) 0.00040(17) 0.02608(19) -0.00628(17)
    O1A 0.0670(14) 0.0692(14) 0.0641(13) -0.0013(11) 0.0396(11) 0.0046(11)
    O2A 0.0756(17) 0.0597(15) 0.1129(19) 0.0065(13) 0.0524(14) 0.0192(14)
    N1A 0.0641(19) 0.0639(18) 0.0759(18) 0.0081(15) 0.0438(15) 0.0074(15)
    C1A 0.0450(16) 0.0299(13) 0.0610(17) 0.0024(11) 0.0298(13) -0.0096(12)
    C2A 0.0534(18) 0.0280(13) 0.0715(18) 0.0014(12) 0.0303(15) 0.0003(13)
    C3A 0.060(2) 0.0422(17) 0.073(2) 0.0126(15) 0.0184(16) 0.0042(15)
    C4A 0.0450(18) 0.0497(18) 0.091(2) 0.0066(15) 0.0228(17) -0.0142(17)
    C5A 0.0469(17) 0.0449(16) 0.080(2) 0.0004(13) 0.0380(16) -0.0093(15)
    C6A 0.067(2) 0.0545(19) 0.074(2) 0.0249(18) 0.0217(18) -0.0140(17)
    C7A 0.070(2) 0.059(2) 0.103(3) -0.0033(18) 0.058(2) -0.020(2)
    C8A 0.105(3) 0.087(3) 0.067(2) 0.023(3) 0.040(2) -0.015(2)
    C9A 0.059(2) 0.081(3) 0.129(4) 0.002(2) 0.017(2) -0.068(3)
    C10A 0.104(3) 0.0265(16) 0.147(4) 0.0020(18) 0.084(3) -0.013(2)
    C11A 0.0554(17) 0.0337(14) 0.0595(17) -0.0009(13) 0.0355(14) -0.0115(13)
    C12A 0.0508(17) 0.0402(15) 0.0593(17) -0.0036(13) 0.0283(14) -0.0121(13)
    C13A 0.0544(19) 0.070(2) 0.0595(18) -0.0013(16) 0.0279(15) -0.0161(16)
    C14A 0.0415(16) 0.0521(17) 0.0500(15) 0.0049(13) 0.0153(12) 0.0026(13)
    C15A 0.0404(15) 0.0420(15) 0.0521(16) 0.0053(12) 0.0147(12) -0.0007(12)
    C16A 0.0393(15) 0.0503(17) 0.0451(15) 0.0043(13) 0.0112(12) -0.0005(13)
    C17A 0.058(2) 0.0585(19) 0.0576(18) 0.0153(16) 0.0246(15) -0.0003(15)
    C18A 0.071(2) 0.0426(17) 0.072(2) 0.0066(15) 0.0260(17) 0.0025(15)
    C19A 0.0573(19) 0.0503(18) 0.0631(18) 0.0006(15) 0.0262(15) 0.0071(14)
    C20A 0.0394(16) 0.061(2) 0.0536(17) 0.0037(14) 0.0143(13) 0.0045(15)
    C21A 0.065(2) 0.085(2) 0.086(2) -0.0001(19) 0.0458(19) 0.000(2)
    Fe1B 0.0552(3) 0.0314(2) 0.0494(2) 0.01005(17) 0.02617(19) 0.00179(16)
    O1B 0.0706(14) 0.0640(13) 0.0508(11) -0.0013(11) 0.0322(10) 0.0074(10)
    O2B 0.108(2) 0.0609(15) 0.114(2) 0.0019(15) 0.0685(17) -0.0018(14)
    N1B 0.0643(19) 0.0634(19) 0.0683(17) 0.0170(15) 0.0365(14) 0.0158(14)
    C1B 0.0535(17) 0.0294(13) 0.0509(15) 0.0117(12) 0.0297(13) 0.0010(11)
    C2B 0.075(2) 0.0303(14) 0.0614(18) 0.0166(14) 0.0330(16) 0.0084(13)
    C3B 0.080(2) 0.0477(18) 0.0513(17) 0.0283(17) 0.0113(16) 0.0068(14)
    C4B 0.0520(19) 0.0482(17) 0.073(2) 0.0169(15) 0.0174(16) -0.0005(16)
    C5B 0.0515(17) 0.0440(16) 0.0606(18) 0.0114(13) 0.0300(14) 0.0011(13)
    C6B 0.0431(19) 0.068(2) 0.111(3) 0.0168(18) 0.0103(19) -0.039(2)
    C7B 0.123(4) 0.0350(18) 0.244(6) -0.012(2) 0.152(4) -0.026(3)
    C8B 0.173(5) 0.069(3) 0.079(3) 0.048(3) 0.084(3) 0.009(2)
    C9B 0.067(2) 0.053(2) 0.085(3) 0.0127(17) 0.0195(19) -0.0221(18)
    C10B 0.073(2) 0.0359(16) 0.081(2) 0.0176(16) 0.0355(18) 0.0045(16)
    C11B 0.0549(17) 0.0315(13) 0.0518(16) 0.0119(12) 0.0312(13) 0.0015(12)
    C12B 0.0552(18) 0.0378(14) 0.0568(16) 0.0083(13) 0.0307(14) 0.0018(13)
    C13B 0.0579(19) 0.0591(19) 0.0567(17) 0.0085(15) 0.0318(15) -0.0066(14)
    C14B 0.0431(16) 0.0531(17) 0.0415(14) 0.0116(13) 0.0113(12) 0.0025(13)
    C15B 0.0449(16) 0.0459(16) 0.0465(15) 0.0111(13) 0.0135(12) -0.0030(12)
    C16B 0.0385(15) 0.0538(17) 0.0424(14) 0.0069(13) 0.0100(11) -0.0091(13)
    C17B 0.0517(19) 0.062(2) 0.0617(19) 0.0115(16) 0.0203(15) -0.0132(16)
    C18B 0.070(2) 0.0454(17) 0.076(2) 0.0168(16) 0.0198(18) -0.0056(16)
    C19B 0.061(2) 0.0530(19) 0.0670(19) 0.0085(16) 0.0207(16) 0.0079(16)
    C20B 0.0475(18) 0.070(2) 0.0546(17) 0.0027(16) 0.0184(14) -0.0096(16)
    C21B 0.068(2) 0.100(3) 0.074(2) 0.010(2) 0.0410(18) 0.001(2)
loop_
    _geom_bond_atom_site_label_1
    _geom_bond_atom_site_label_2
    _geom_bond_site_symmetry_2
    _geom_bond_distance
    _geom_bond_publ_flag
    Fe1A C1A . 2.017(2) ?
    Fe1A C2A . 2.017(3) ?
    Fe1A C8A . 2.021(3) ?
    Fe1A C7A . 2.027(3) ?
    Fe1A C10A . 2.027(3) ?
    Fe1A C9A . 2.028(3) ?
    Fe1A C6A . 2.033(3) ?
    Fe1A C5A . 2.039(3) ?
    Fe1A C3A . 2.050(3) ?
    Fe1A C4A . 2.053(3) ?
    O1A C11A . 1.226(3) ?
    O2A C20A . 1.209(3) ?
    N1A C14A . 1.380(4) ?
    N1A C13A . 1.435(4) ?
    N1A H1NA . 0.78(3) ?
    C1A C5A . 1.428(4) ?
    C1A C2A . 1.432(4) ?
    C1A C11A . 1.460(4) ?
    C2A C3A . 1.402(4) ?
    C2A H2A . 0.9300 ?
    C3A C4A . 1.416(4) ?
    C3A H3A . 0.9300 ?
    C4A C5A . 1.408(4) ?
    C4A H4A . 0.9300 ?
    C5A H5A . 0.9300 ?
    C6A C7A . 1.388(5) ?
    C6A C10A . 1.392(5) ?
    C6A H6A . 0.9300 ?
    C7A C8A . 1.370(5) ?
    C7A H7A . 0.9300 ?
    C8A C9A . 1.389(6) ?
    C8A H8A . 0.9300 ?
    C9A C10A . 1.403(5) ?
    C9A H9A . 0.9300 ?
    C10A H10A . 0.9300 ?
    C11A C12A . 1.512(4) ?
    C12A C13A . 1.515(4) ?
    C12A H12A . 0.9700 ?
    C12A H12B . 0.9700 ?
    C13A H13A . 0.9700 ?
    C13A H13B . 0.9700 ?
    C14A C15A . 1.389(4) ?
    C14A C19A . 1.402(4) ?
    C15A C16A . 1.396(4) ?
    C15A H15A . 0.9300 ?
    C16A C17A . 1.387(4) ?
    C16A C20A . 1.485(4) ?
    C17A C18A . 1.387(4) ?
    C17A H17A . 0.9300 ?
    C18A C19A . 1.362(4) ?
    C18A H18A . 0.9300 ?
    C19A H19A . 0.9300 ?
    C20A C21A . 1.497(4) ?
    C21A H21A . 0.9600 ?
    C21A H21B . 0.9600 ?
    C21A H21C . 0.9600 ?
    Fe1B C8B . 2.014(3) ?
    Fe1B C7B . 2.022(3) ?
    Fe1B C2B . 2.022(3) ?
    Fe1B C1B . 2.025(2) ?
    Fe1B C10B . 2.028(3) ?
    Fe1B C6B . 2.031(3) ?
    Fe1B C9B . 2.031(3) ?
    Fe1B C3B . 2.039(3) ?
    Fe1B C5B . 2.043(3) ?
    Fe1B C4B . 2.050(3) ?
    O1B C11B . 1.223(3) ?
    O2B C20B . 1.206(4) ?
    N1B C14B . 1.387(4) ?
    N1B C13B . 1.441(4) ?
    N1B H1NB . 0.80(3) ?
    C1B C5B . 1.429(4) ?
    C1B C2B . 1.439(3) ?
    C1B C11B . 1.467(4) ?
    C2B C3B . 1.413(4) ?
    C2B H2B . 0.9300 ?
    C3B C4B . 1.404(4) ?
    C3B H3B . 0.9300 ?
    C4B C5B . 1.397(4) ?
    C4B H4B . 0.9300 ?
    C5B H5B . 0.9300 ?
    C6B C10B . 1.360(5) ?
    C6B C7B . 1.413(6) ?
    C6B H6B . 0.9300 ?
    C7B C8B . 1.430(6) ?
    C7B H7B . 0.9300 ?
    C8B C9B . 1.352(5) ?
    C8B H8B . 0.9300 ?
    C9B C10B . 1.351(5) ?
    C9B H9B . 0.9300 ?
    C10B H10B . 0.9300 ?
    C11B C12B . 1.511(4) ?
    C12B C13B . 1.510(4) ?
    C12B H12C . 0.9700 ?
    C12B H12D . 0.9700 ?
    C13B H13C . 0.9700 ?
    C13B H13D . 0.9700 ?
    C14B C15B . 1.388(4) ?
    C14B C19B . 1.397(4) ?
    C15B C16B . 1.396(3) ?
    C15B H15B . 0.9300 ?
    C16B C17B . 1.379(4) ?
    C16B C20B . 1.497(4) ?
    C17B C18B . 1.382(4) ?
    C17B H17B . 0.9300 ?
    C18B C19B . 1.366(4) ?
    C18B H18B . 0.9300 ?
    C19B H19B . 0.9300 ?
    C20B C21B . 1.497(4) ?
    C21B H21D . 0.9600 ?
    C21B H21E . 0.9600 ?
    C21B H21F . 0.9600 ?
loop_
    _geom_angle_atom_site_label_1
    _geom_angle_atom_site_label_2
    _geom_angle_atom_site_label_3
    _geom_angle_site_symmetry_1
    _geom_angle_site_symmetry_3
    _geom_angle
    _geom_angle_publ_flag
    C1A Fe1A C2A . . 41.59(10) ?
    C1A Fe1A C8A . . 155.99(16) ?
    C2A Fe1A C8A . . 119.86(16) ?
    C1A Fe1A C7A . . 121.67(13) ?
    C2A Fe1A C7A . . 106.81(13) ?
    C8A Fe1A C7A . . 39.57(14) ?
    C1A Fe1A C10A . . 125.37(16) ?
    C2A Fe1A C10A . . 161.63(17) ?
    C8A Fe1A C10A . . 67.38(16) ?
    C7A Fe1A C10A . . 67.14(14) ?
    C1A Fe1A C9A . . 162.29(19) ?
    C2A Fe1A C9A . . 155.16(19) ?
    C8A Fe1A C9A . . 40.11(16) ?
    C7A Fe1A C9A . . 67.15(15) ?
    C10A Fe1A C9A . . 40.49(16) ?
    C1A Fe1A C6A . . 108.29(12) ?
    C2A Fe1A C6A . . 124.23(13) ?
    C8A Fe1A C6A . . 67.11(15) ?
    C7A Fe1A C6A . . 39.97(13) ?
    C10A Fe1A C6A . . 40.10(14) ?
    C9A Fe1A C6A . . 67.67(15) ?
    C1A Fe1A C5A . . 41.22(10) ?
    C2A Fe1A C5A . . 69.07(11) ?
    C8A Fe1A C5A . . 161.03(16) ?
    C7A Fe1A C5A . . 158.43(15) ?
    C10A Fe1A C5A . . 109.76(14) ?
    C9A Fe1A C5A . . 125.43(16) ?
    C6A Fe1A C5A . . 123.73(14) ?
    C1A Fe1A C3A . . 68.90(12) ?
    C2A Fe1A C3A . . 40.32(12) ?
    C8A Fe1A C3A . . 106.78(15) ?
    C7A Fe1A C3A . . 123.06(14) ?
    C10A Fe1A C3A . . 157.63(17) ?
    C9A Fe1A C3A . . 121.11(17) ?
    C6A Fe1A C3A . . 159.64(15) ?
    C5A Fe1A C3A . . 68.32(13) ?
    C1A Fe1A C4A . . 68.50(12) ?
    C2A Fe1A C4A . . 68.03(12) ?
    C8A Fe1A C4A . . 124.38(16) ?
    C7A Fe1A C4A . . 159.59(15) ?
    C10A Fe1A C4A . . 123.70(15) ?
    C9A Fe1A C4A . . 108.72(14) ?
    C6A Fe1A C4A . . 159.05(15) ?
    C5A Fe1A C4A . . 40.23(12) ?
    C3A Fe1A C4A . . 40.36(12) ?
    C14A N1A C13A . . 123.2(3) ?
    C14A N1A H1NA . . 114(3) ?
    C13A N1A H1NA . . 117(3) ?
    C5A C1A C2A . . 107.0(2) ?
    C5A C1A C11A . . 125.9(3) ?
    C2A C1A C11A . . 126.6(2) ?
    C5A C1A Fe1A . . 70.23(15) ?
    C2A C1A Fe1A . . 69.22(14) ?
    C11A C1A Fe1A . . 119.28(17) ?
    C3A C2A C1A . . 108.5(3) ?
    C3A C2A Fe1A . . 71.10(16) ?
    C1A C2A Fe1A . . 69.19(14) ?
    C3A C2A H2A . . 125.7 ?
    C1A C2A H2A . . 125.7 ?
    Fe1A C2A H2A . . 125.5 ?
    C2A C3A C4A . . 107.8(3) ?
    C2A C3A Fe1A . . 68.58(15) ?
    C4A C3A Fe1A . . 69.95(17) ?
    C2A C3A H3A . . 126.1 ?
    C4A C3A H3A . . 126.1 ?
    Fe1A C3A H3A . . 127.0 ?
    C5A C4A C3A . . 108.8(3) ?
    C5A C4A Fe1A . . 69.34(16) ?
    C3A C4A Fe1A . . 69.69(17) ?
    C5A C4A H4A . . 125.6 ?
    C3A C4A H4A . . 125.6 ?
    Fe1A C4A H4A . . 127.0 ?
    C4A C5A C1A . . 107.8(3) ?
    C4A C5A Fe1A . . 70.43(17) ?
    C1A C5A Fe1A . . 68.54(14) ?
    C4A C5A H5A . . 126.1 ?
    C1A C5A H5A . . 126.1 ?
    Fe1A C5A H5A . . 126.5 ?
    C7A C6A C10A . . 107.5(3) ?
    C7A C6A Fe1A . . 69.79(18) ?
    C10A C6A Fe1A . . 69.74(18) ?
    C7A C6A H6A . . 126.2 ?
    C10A C6A H6A . . 126.2 ?
    Fe1A C6A H6A . . 125.8 ?
    C8A C7A C6A . . 108.7(3) ?
    C8A C7A Fe1A . . 70.0(2) ?
    C6A C7A Fe1A . . 70.24(17) ?
    C8A C7A H7A . . 125.7 ?
    C6A C7A H7A . . 125.7 ?
    Fe1A C7A H7A . . 125.7 ?
    C7A C8A C9A . . 108.7(4) ?
    C7A C8A Fe1A . . 70.45(19) ?
    C9A C8A Fe1A . . 70.2(2) ?
    C7A C8A H8A . . 125.6 ?
    C9A C8A H8A . . 125.6 ?
    Fe1A C8A H8A . . 125.3 ?
    C8A C9A C10A . . 107.1(3) ?
    C8A C9A Fe1A . . 69.7(2) ?
    C10A C9A Fe1A . . 69.75(19) ?
    C8A C9A H9A . . 126.4 ?
    C10A C9A H9A . . 126.4 ?
    Fe1A C9A H9A . . 125.7 ?
    C6A C10A C9A . . 108.0(3) ?
    C6A C10A Fe1A . . 70.17(18) ?
    C9A C10A Fe1A . . 69.76(19) ?
    C6A C10A H10A . . 126.0 ?
    C9A C10A H10A . . 126.0 ?
    Fe1A C10A H10A . . 125.6 ?
    O1A C11A C1A . . 121.6(3) ?
    O1A C11A C12A . . 120.4(3) ?
    C1A C11A C12A . . 118.0(2) ?
    C11A C12A C13A . . 113.0(2) ?
    C11A C12A H12A . . 109.0 ?
    C13A C12A H12A . . 109.0 ?
    C11A C12A H12B . . 109.0 ?
    C13A C12A H12B . . 109.0 ?
    H12A C12A H12B . . 107.8 ?
    N1A C13A C12A . . 114.9(3) ?
    N1A C13A H13A . . 108.6 ?
    C12A C13A H13A . . 108.6 ?
    N1A C13A H13B . . 108.6 ?
    C12A C13A H13B . . 108.6 ?
    H13A C13A H13B . . 107.5 ?
    N1A C14A C15A . . 123.2(3) ?
    N1A C14A C19A . . 119.5(3) ?
    C15A C14A C19A . . 117.2(3) ?
    C14A C15A C16A . . 121.8(3) ?
    C14A C15A H15A . . 119.1 ?
    C16A C15A H15A . . 119.1 ?
    C17A C16A C15A . . 119.3(3) ?
    C17A C16A C20A . . 122.3(3) ?
    C15A C16A C20A . . 118.4(3) ?
    C16A C17A C18A . . 119.2(3) ?
    C16A C17A H17A . . 120.4 ?
    C18A C17A H17A . . 120.4 ?
    C19A C18A C17A . . 121.0(3) ?
    C19A C18A H18A . . 119.5 ?
    C17A C18A H18A . . 119.5 ?
    C18A C19A C14A . . 121.5(3) ?
    C18A C19A H19A . . 119.3 ?
    C14A C19A H19A . . 119.3 ?
    O2A C20A C16A . . 121.3(3) ?
    O2A C20A C21A . . 119.7(3) ?
    C16A C20A C21A . . 119.1(3) ?
    C20A C21A H21A . . 109.5 ?
    C20A C21A H21B . . 109.5 ?
    H21A C21A H21B . . 109.5 ?
    C20A C21A H21C . . 109.5 ?
    H21A C21A H21C . . 109.5 ?
    H21B C21A H21C . . 109.5 ?
    C8B Fe1B C7B . . 41.51(18) ?
    C8B Fe1B C2B . . 122.03(15) ?
    C7B Fe1B C2B . . 107.80(14) ?
    C8B Fe1B C1B . . 159.39(18) ?
    C7B Fe1B C1B . . 122.96(17) ?
    C2B Fe1B C1B . . 41.66(10) ?
    C8B Fe1B C10B . . 65.91(14) ?
    C7B Fe1B C10B . . 67.09(14) ?
    C2B Fe1B C10B . . 162.81(14) ?
    C1B Fe1B C10B . . 126.00(12) ?
    C8B Fe1B C6B . . 67.84(17) ?
    C7B Fe1B C6B . . 40.80(17) ?
    C2B Fe1B C6B . . 126.34(14) ?
    C1B Fe1B C6B . . 109.68(12) ?
    C10B Fe1B C6B . . 39.15(13) ?
    C8B Fe1B C9B . . 39.04(15) ?
    C7B Fe1B C9B . . 67.59(15) ?
    C2B Fe1B C9B . . 156.34(14) ?
    C1B Fe1B C9B . . 160.48(14) ?
    C10B Fe1B C9B . . 38.87(13) ?
    C6B Fe1B C9B . . 66.34(13) ?
    C8B Fe1B C3B . . 106.71(15) ?
    C7B Fe1B C3B . . 123.75(19) ?
    C2B Fe1B C3B . . 40.72(12) ?
    C1B Fe1B C3B . . 69.00(11) ?
    C10B Fe1B C3B . . 155.95(15) ?
    C6B Fe1B C3B . . 161.99(17) ?
    C9B Fe1B C3B . . 120.99(14) ?
    C8B Fe1B C5B . . 157.6(2) ?
    C7B Fe1B C5B . . 159.5(2) ?
    C2B Fe1B C5B . . 68.95(12) ?
    C1B Fe1B C5B . . 41.12(11) ?
    C10B Fe1B C5B . . 109.70(12) ?
    C6B Fe1B C5B . . 123.78(15) ?
    C9B Fe1B C5B . . 123.63(14) ?
    C3B Fe1B C5B . . 67.84(12) ?
    C8B Fe1B C4B . . 122.05(18) ?
    C7B Fe1B C4B . . 159.4(2) ?
    C2B Fe1B C4B . . 68.25(13) ?
    C1B Fe1B C4B . . 68.46(12) ?
    C10B Fe1B C4B . . 122.47(14) ?
    C6B Fe1B C4B . . 157.43(17) ?
    C9B Fe1B C4B . . 107.43(14) ?
    C3B Fe1B C4B . . 40.15(12) ?
    C5B Fe1B C4B . . 39.92(11) ?
    C14B N1B C13B . . 122.7(3) ?
    C14B N1B H1NB . . 116(2) ?
    C13B N1B H1NB . . 114(2) ?
    C5B C1B C2B . . 106.7(2) ?
    C5B C1B C11B . . 125.5(2) ?
    C2B C1B C11B . . 127.4(3) ?
    C5B C1B Fe1B . . 70.11(15) ?
    C2B C1B Fe1B . . 69.09(14) ?
    C11B C1B Fe1B . . 120.10(17) ?
    C3B C2B C1B . . 107.6(3) ?
    C3B C2B Fe1B . . 70.28(16) ?
    C1B C2B Fe1B . . 69.25(14) ?
    C3B C2B H2B . . 126.2 ?
    C1B C2B H2B . . 126.2 ?
    Fe1B C2B H2B . . 125.8 ?
    C4B C3B C2B . . 108.4(3) ?
    C4B C3B Fe1B . . 70.33(16) ?
    C2B C3B Fe1B . . 69.00(16) ?
    C4B C3B H3B . . 125.8 ?
    C2B C3B H3B . . 125.8 ?
    Fe1B C3B H3B . . 126.5 ?
    C5B C4B C3B . . 108.8(3) ?
    C5B C4B Fe1B . . 69.76(16) ?
    C3B C4B Fe1B . . 69.52(18) ?
    C5B C4B H4B . . 125.6 ?
    C3B C4B H4B . . 125.6 ?
    Fe1B C4B H4B . . 126.7 ?
    C4B C5B C1B . . 108.4(3) ?
    C4B C5B Fe1B . . 70.32(16) ?
    C1B C5B Fe1B . . 68.77(14) ?
    C4B C5B H5B . . 125.8 ?
    C1B C5B H5B . . 125.8 ?
    Fe1B C5B H5B . . 126.7 ?
    C10B C6B C7B . . 107.6(3) ?
    C10B C6B Fe1B . . 70.31(18) ?
    C7B C6B Fe1B . . 69.3(2) ?
    C10B C6B H6B . . 126.2 ?
    C7B C6B H6B . . 126.2 ?
    Fe1B C6B H6B . . 125.8 ?
    C6B C7B C8B . . 105.1(3) ?
    C6B C7B Fe1B . . 69.92(19) ?
    C8B C7B Fe1B . . 68.9(2) ?
    C6B C7B H7B . . 127.5 ?
    C8B C7B H7B . . 127.5 ?
    Fe1B C7B H7B . . 125.3 ?
    C9B C8B C7B . . 108.2(4) ?
    C9B C8B Fe1B . . 71.19(19) ?
    C7B C8B Fe1B . . 69.6(2) ?
    C9B C8B H8B . . 125.9 ?
    C7B C8B H8B . . 125.9 ?
    Fe1B C8B H8B . . 125.0 ?
    C10B C9B C8B . . 108.9(4) ?
    C10B C9B Fe1B . . 70.42(18) ?
    C8B C9B Fe1B . . 69.8(2) ?
    C10B C9B H9B . . 125.6 ?
    C8B C9B H9B . . 125.6 ?
    Fe1B C9B H9B . . 125.8 ?
    C9B C10B C6B . . 110.2(3) ?
    C9B C10B Fe1B . . 70.71(18) ?
    C6B C10B Fe1B . . 70.54(18) ?
    C9B C10B H10B . . 124.9 ?
    C6B C10B H10B . . 124.9 ?
    Fe1B C10B H10B . . 125.4 ?
    O1B C11B C1B . . 121.1(3) ?
    O1B C11B C12B . . 120.3(3) ?
    C1B C11B C12B . . 118.5(2) ?
    C13B C12B C11B . . 113.6(2) ?
    C13B C12B H12C . . 108.9 ?
    C11B C12B H12C . . 108.9 ?
    C13B C12B H12D . . 108.9 ?
    C11B C12B H12D . . 108.9 ?
    H12C C12B H12D . . 107.7 ?
    N1B C13B C12B . . 114.0(2) ?
    N1B C13B H13C . . 108.8 ?
    C12B C13B H13C . . 108.8 ?
    N1B C13B H13D . . 108.8 ?
    C12B C13B H13D . . 108.8 ?
    H13C C13B H13D . . 107.7 ?
    N1B C14B C15B . . 123.0(3) ?
    N1B C14B C19B . . 119.2(3) ?
    C15B C14B C19B . . 117.8(3) ?
    C14B C15B C16B . . 121.3(3) ?
    C14B C15B H15B . . 119.3 ?
    C16B C15B H15B . . 119.3 ?
    C17B C16B C15B . . 119.5(3) ?
    C17B C16B C20B . . 122.6(3) ?
    C15B C16B C20B . . 117.9(3) ?
    C16B C17B C18B . . 119.5(3) ?
    C16B C17B H17B . . 120.3 ?
    C18B C17B H17B . . 120.3 ?
    C19B C18B C17B . . 121.0(3) ?
    C19B C18B H18B . . 119.5 ?
    C17B C18B H18B . . 119.5 ?
    C18B C19B C14B . . 120.9(3) ?
    C18B C19B H19B . . 119.5 ?
    C14B C19B H19B . . 119.5 ?
    O2B C20B C16B . . 121.6(3) ?
    O2B C20B C21B . . 119.4(3) ?
    C16B C20B C21B . . 119.0(3) ?
    C20B C21B H21D . . 109.5 ?
    C20B C21B H21E . . 109.5 ?
    H21D C21B H21E . . 109.5 ?
    C20B C21B H21F . . 109.5 ?
    H21D C21B H21F . . 109.5 ?
    H21E C21B H21F . . 109.5 ?
loop_
    _geom_hbond_atom_site_label_D
    _geom_hbond_atom_site_label_H
    _geom_hbond_atom_site_label_A
    _geom_hbond_site_symmetry_A
    _geom_hbond_distance_DH
    _geom_hbond_distance_HA
    _geom_hbond_distance_DA
    _geom_hbond_angle_DHA
    _geom_hbond_publ_flag
    N1A H1NA O1A 3_556 0.78(4) 2.40(3) 3.162(4) 166(3) y
    N1B H1NB O1B 3_666 0.80(4) 2.46(3) 3.253(4) 167(3) y
    C9A H9A O2A 2_545 0.93 2.49 3.403(3) 166 y
    C12A H12A O1A 3_566 0.97 2.67 3.517(4) 146 y
    C19A H19A O1A 3_556 0.93 2.69 3.449(4) 139 y
    C18B H18B O2B 1_565 0.93 2.49 3.336(4) 152 y
    C7A H7A Cg2A 2_555 0.93 2.98 3.721(4) 137 y
    C7B H7B Cg2B 2_646 0.93 2.96 3.781(5) 148 y
_iucr_refine_instructions_details
;
TITL DS326_2_969 in P2(1)/c
CELL  0.71073  22.7768   7.3978  22.2118   90.000  109.642   90.000
ZERR     4.00   0.0008   0.0001   0.0007    0.000    0.004    0.000
LATT   1
SYMM  - X, 1/2 + Y, 1/2 - Z
SFAC  C    H    N    O    FE
UNIT  168  168  8    16   8
MERG   2
FMAP   2
BOND $H
PLAN   10
ACTA   52
L.S.   8
MPLA 5 C1A C2A C3A C4A C5A
MPLA 6 C14A C15A C16A C17A C18A C19A
MPLA 5 C1B C2B C3B C4B C5B
MPLA 6 C14B C15B C16B C17B C18B C19B
CONF O1A C11A C1A C5A
CONF O1B C11B C1B C5B
CONF C1A C11A C12A C13A
CONF C1B C11B C12B C13B
CONF C11A C12A C13A N1A
CONF C11B C12B C13B N1B
CONF C12A C13A N1A C14A
CONF C12B C13B N1B C14B
CONF O1A C11A C12A C13A
CONF O1B C11B C12B C13B
CONF O2A C20A C16A C15A
CONF O2B C20B C16B C15B
WGHT    0.032900    1.593700
FVAR       1.69989
H1NB  2    0.413616    0.411828    0.493801    11.00000    0.06733
H1NA  2    0.087566    0.045692    0.509919    11.00000    0.06915
MOLE    1
FE1A  5   -0.081087    0.184063    0.305745    11.00000    0.04539    0.03164 =
         0.05888   -0.00628    0.02608    0.00040
O1A   4   -0.024460    0.210584    0.485878    11.00000    0.06700    0.06917 =
         0.06406    0.00462    0.03964   -0.00130
O2A   4    0.238144    0.364212    0.374074    11.00000    0.07558    0.05974 =
         0.11286    0.01923    0.05236    0.00653
N1A   3    0.111376    0.113245    0.504179    11.00000    0.06415    0.06388 =
         0.07593    0.00743    0.04378    0.00812
C1A   1   -0.068826    0.338484    0.383849    11.00000    0.04502    0.02991 =
         0.06097   -0.00961    0.02979    0.00241
C2A   1   -0.066350    0.446302    0.331204    11.00000    0.05342    0.02797 =
         0.07152    0.00035    0.03033    0.00139
AFIX  43
H2A   2   -0.032511    0.515144    0.330244    11.00000   -1.20000
AFIX   0
C3A   1   -0.123521    0.430611    0.281356    11.00000    0.06031    0.04222 =
         0.07348    0.00418    0.01839    0.01257
AFIX  43
H3A   2   -0.134252    0.487217    0.241737    11.00000   -1.20000
AFIX   0
C4A   1   -0.162008    0.313285    0.302054    11.00000    0.04501    0.04966 =
         0.09138   -0.01418    0.02278    0.00660
AFIX  43
H4A   2   -0.202466    0.279494    0.278122    11.00000   -1.20000
AFIX   0
C5A   1   -0.129008    0.256154    0.364789    11.00000    0.04689    0.04489 =
         0.08048   -0.00930    0.03798    0.00039
AFIX  43
H5A   2   -0.143764    0.178634    0.389424    11.00000   -1.20000
AFIX   0
C6A   1   -0.013247   -0.007804    0.327820    11.00000    0.06715    0.05447 =
         0.07436   -0.01395    0.02171    0.02491
AFIX  43
H6A   2    0.016974   -0.025123    0.367698    11.00000   -1.20000
AFIX   0
C7A   1   -0.008161    0.103215    0.279456    11.00000    0.06992    0.05875 =
         0.10321   -0.02003    0.05826   -0.00334
AFIX  43
H7A   2    0.026335    0.173248    0.281393    11.00000   -1.20000
AFIX   0
C8A   1   -0.062410    0.092526    0.228364    11.00000    0.10453    0.08728 =
         0.06683   -0.01459    0.04013    0.02285
AFIX  43
H8A   2   -0.070860    0.154391    0.189927    11.00000   -1.20000
AFIX   0
C9A   1   -0.102673   -0.025926    0.243462    11.00000    0.05929    0.08079 =
         0.12857   -0.06804    0.01688    0.00241
AFIX  43
H9A   2   -0.142570   -0.057781    0.217224    11.00000   -1.20000
AFIX   0
C10A  1   -0.071835   -0.088521    0.305762    11.00000    0.10389    0.02646 =
         0.14700   -0.01286    0.08374    0.00201
AFIX  43
H10A  2   -0.087737   -0.169643    0.328337    11.00000   -1.20000
AFIX   0
C11A  1   -0.017057    0.299119    0.442331    11.00000    0.05545    0.03372 =
         0.05949   -0.01154    0.03551   -0.00093
C12A  1    0.046563    0.373041    0.448320    11.00000    0.05075    0.04019 =
         0.05928   -0.01215    0.02831   -0.00358
AFIX  23
H12A  2    0.045526    0.503869    0.450703    11.00000   -1.20000
H12B  2    0.056138    0.341357    0.410266    11.00000   -1.20000
AFIX   0
C13A  1    0.097792    0.302023    0.506512    11.00000    0.05441    0.07037 =
         0.05950   -0.01607    0.02786   -0.00130
AFIX  23
H13A  2    0.135526    0.370349    0.511693    11.00000   -1.20000
H13B  2    0.085995    0.323848    0.543972    11.00000   -1.20000
AFIX   0
C14A  1    0.144843    0.044581    0.467821    11.00000    0.04150    0.05209 =
         0.05004    0.00264    0.01533    0.00490
C15A  1    0.177572    0.152418    0.438802    11.00000    0.04035    0.04200 =
         0.05212   -0.00074    0.01474    0.00531
AFIX  43
H15A  2    0.174816    0.277457    0.441269    11.00000   -1.20000
AFIX   0
C16A  1    0.214467    0.078213    0.406054    11.00000    0.03935    0.05030 =
         0.04510   -0.00053    0.01119    0.00430
C17A  1    0.218188   -0.108161    0.401616    11.00000    0.05807    0.05849 =
         0.05764   -0.00029    0.02457    0.01532
AFIX  43
H17A  2    0.242834   -0.159702    0.380247    11.00000   -1.20000
AFIX   0
C18A  1    0.184735   -0.216820    0.429412    11.00000    0.07142    0.04265 =
         0.07157    0.00248    0.02604    0.00657
AFIX  43
H18A  2    0.186699   -0.341829    0.426090    11.00000   -1.20000
AFIX   0
C19A  1    0.149050   -0.143100    0.461501    11.00000    0.05726    0.05028 =
         0.06313    0.00711    0.02620    0.00060
AFIX  43
H19A  2    0.126993   -0.218931    0.479616    11.00000   -1.20000
AFIX   0
C20A  1    0.247424    0.203123    0.375850    11.00000    0.03937    0.06114 =
         0.05364    0.00455    0.01426    0.00372
C21A  1    0.292972    0.127072    0.347245    11.00000    0.06501    0.08542 =
         0.08562   -0.00011    0.04580   -0.00013
AFIX 137
H21A  2    0.271412    0.050501    0.311812    11.00000   -1.50000
H21B  2    0.323959    0.057826    0.378914    11.00000   -1.50000
H21C  2    0.312762    0.224103    0.332659    11.00000   -1.50000
AFIX   0
MOLE    2
FE1B  5    0.584630    0.442968    0.692237    11.00000    0.05525    0.03144 =
         0.04936    0.00179    0.02617    0.01005
O1B   4    0.536114    0.302210    0.518689    11.00000    0.07064    0.06399 =
         0.05080    0.00737    0.03218   -0.00134
O2B   4    0.273378    0.016170    0.627063    11.00000    0.10762    0.06092 =
         0.11405   -0.00184    0.06854    0.00195
N1B   3    0.393385    0.332528    0.501884    11.00000    0.06428    0.06343 =
         0.06834    0.01575    0.03649    0.01700
C1B   1    0.585565    0.249111    0.628215    11.00000    0.05345    0.02935 =
         0.05086    0.00100    0.02972    0.01166
C2B   1    0.590174    0.170504    0.688906    11.00000    0.07531    0.03032 =
         0.06135    0.00843    0.03297    0.01660
AFIX  43
H2B   2    0.562343    0.088910    0.696404    11.00000   -1.20000
AFIX   0
C3B   1    0.644651    0.239750    0.735048    11.00000    0.08038    0.04773 =
         0.05134    0.00684    0.01130    0.02830
AFIX  43
H3B   2    0.658906    0.211519    0.778369    11.00000   -1.20000
AFIX   0
C4B   1    0.673585    0.358376    0.704378    11.00000    0.05203    0.04823 =
         0.07333   -0.00053    0.01743    0.01694
AFIX  43
H4B   2    0.710225    0.422116    0.724095    11.00000   -1.20000
AFIX   0
C5B   1    0.638333    0.365018    0.639389    11.00000    0.05148    0.04401 =
         0.06059    0.00105    0.02998    0.01135
AFIX  43
H5B   2    0.647640    0.433319    0.608614    11.00000   -1.20000
AFIX   0
C6B   1    0.506047    0.594108    0.657180    11.00000    0.04309    0.06763 =
         0.11109   -0.03925    0.01028    0.01678
AFIX  43
H6B   2    0.475620    0.580616    0.617207    11.00000   -1.20000
AFIX   0
C7B   1    0.507666    0.505250    0.714014    11.00000    0.12315    0.03502 =
         0.24395   -0.02620    0.15170   -0.01160
AFIX  43
H7B   2    0.479071    0.422180    0.719156    11.00000   -1.20000
AFIX   0
C8B   1    0.562800    0.570697    0.761937    11.00000    0.17307    0.06889 =
         0.07907    0.00889    0.08410    0.04777
AFIX  43
H8B   2    0.576874    0.537268    0.804793    11.00000   -1.20000
AFIX   0
C9B   1    0.590924    0.689488    0.734219    11.00000    0.06653    0.05253 =
         0.08526   -0.02213    0.01949    0.01275
AFIX  43
H9B   2    0.627634    0.751808    0.754956    11.00000   -1.20000
AFIX   0
C10B  1    0.557017    0.702920    0.671488    11.00000    0.07309    0.03594 =
         0.08082    0.00448    0.03545    0.01757
AFIX  43
H10B  2    0.567077    0.776015    0.642306    11.00000   -1.20000
AFIX   0
C11B  1    0.533470    0.233640    0.567798    11.00000    0.05492    0.03153 =
         0.05180    0.00150    0.03122    0.01190
C12B  1    0.476451    0.127980    0.567099    11.00000    0.05524    0.03785 =
         0.05684    0.00181    0.03065    0.00828
AFIX  23
H12C  2    0.486817    0.000377    0.571511    11.00000   -1.20000
H12D  2    0.465015    0.163542    0.603714    11.00000   -1.20000
AFIX   0
C13B  1    0.421022    0.155481    0.507082    11.00000    0.05795    0.05913 =
         0.05666   -0.00661    0.03177    0.00853
AFIX  23
H13C  2    0.434024    0.135253    0.470283    11.00000   -1.20000
H13D  2    0.389611    0.065732    0.505915    11.00000   -1.20000
AFIX   0
C14B  1    0.355039    0.383306    0.535999    11.00000    0.04313    0.05308 =
         0.04149    0.00249    0.01128    0.01164
C15B  1    0.328066    0.259882    0.565905    11.00000    0.04493    0.04593 =
         0.04648   -0.00297    0.01350    0.01111
AFIX  43
H15B  2    0.337123    0.137587    0.564841    11.00000   -1.20000
AFIX   0
C16B  1    0.287604    0.315711    0.597554    11.00000    0.03849    0.05381 =
         0.04235   -0.00912    0.01000    0.00690
C17B  1    0.274013    0.496909    0.599135    11.00000    0.05175    0.06232 =
         0.06172   -0.01323    0.02028    0.01147
AFIX  43
H17B  2    0.247025    0.535651    0.619952    11.00000   -1.20000
AFIX   0
C18B  1    0.300797    0.620470    0.569558    11.00000    0.07039    0.04535 =
         0.07586   -0.00562    0.01979    0.01675
AFIX  43
H18B  2    0.291762    0.742732    0.570778    11.00000   -1.20000
AFIX   0
C19B  1    0.340349    0.565847    0.538542    11.00000    0.06103    0.05300 =
         0.06703    0.00788    0.02068    0.00853
AFIX  43
H19B  2    0.357734    0.651380    0.518851    11.00000   -1.20000
AFIX   0
C20B  1    0.260788    0.174054    0.628844    11.00000    0.04752    0.06974 =
         0.05455   -0.00962    0.01839    0.00266
C21B  1    0.218848    0.230903    0.664790    11.00000    0.06763    0.09997 =
         0.07431    0.00140    0.04104    0.01022
AFIX 137
H21D  2    0.203902    0.125755    0.680453    11.00000   -1.50000
H21E  2    0.184132    0.297251    0.636838    11.00000   -1.50000
H21F  2    0.241607    0.306170    0.700139    11.00000   -1.50000
HKLF    4
REM  DS326_2_969 in P2(1)/c
REM R1 =  0.0572 for   6146 Fo > 4sig(Fo)  and  0.0825 for all   8197 data
REM    461 parameters refined using      0 restraints
END
WGHT      0.0328      1.5953
REM Highest difference peak  0.286,  deepest hole -0.364,  1-sigma level  0.050
Q1    1  -0.0426  0.1936  0.3415  11.00000  0.05    0.29
Q2    1   0.4784  0.4802  0.6852  11.00000  0.05    0.28
Q3    1  -0.0486  0.1583  0.3490  11.00000  0.05    0.27
Q4    1   0.5446  0.4521  0.6548  11.00000  0.05    0.25
Q5    1   0.5306  0.4672  0.7510  11.00000  0.05    0.23
Q6    1   0.5066  0.5653  0.7022  11.00000  0.05    0.23
Q7    1   0.5683  0.6214  0.7518  11.00000  0.05    0.23
Q8    1   0.5475  0.3805  0.6896  11.00000  0.05    0.23
Q9    1   0.4962  0.5941  0.6418  11.00000  0.05    0.22
Q10   1  -0.0378  0.1132  0.3077  11.00000  0.05    0.21
;
data_global
_journal_date_recd_electronic     2012-06-20
_journal_date_accepted     2012-06-25
_journal_name_full     'Acta Crystallographica, Section E'
_journal_year     2012
_journal_volume     68
_journal_issue      7
_journal_page_first     m979
_journal_page_last     m980
_journal_paper_category     QM
_journal_paper_doi     10.1107/S1600536812028796
_journal_coeditor_code     BT5949
_publ_contact_author_name     'Novakovi\'c, Sladjana B.'
_publ_contact_author_address
;
'Vin\<ca' Institute of Nuclear Sciences
Laboratory of Theoretical Physics and Condensed Matter Physics
University of Belgrade
PO Box 522
11001 Belgrade
Serbia
;
_publ_contact_author_email     snovak@vin.bg.ac.rs
_publ_contact_author_fax     '+ 381 11 8065 829'
_publ_contact_author_phone     '+ 381 11 3408 766'
_publ_section_title
;
3-(3-Acetylanilino)-1-ferrocenylpropan-1-one
;
loop_
    _publ_author_name
    _publ_author_address
    "Novakovi\'c, Sladjana B."
;
'Vin\<ca' Institute of Nuclear Sciences
Laboratory of Theoretical Physics and Condensed Matter Physics
University of Belgrade
PO Box 522
11001 Belgrade
Serbia
;
    "Stevanovi\'c, Dragana"
;
Department of Chemistry, Faculty of Science
University of Kragujevac
R. Domanovi\'ca 12
34000 Kragujevac
Serbia
;
    "Divjakovi\'c, Vladimir"
;
Department of Physics
Faculty of Sciences
University of Novi Sad
Trg Dositeja Obradovi\'ca 4
21000 Novi Sad
Serbia
;
    "Bogdanovi\'c, Goran A."
;
'Vin\<ca' Institute of Nuclear Sciences
Laboratory of Theoretical Physics and Condensed Matter Physics
University of Belgrade
PO Box 522
11001 Belgrade
Serbia
;
    "Vuki\'cevi\'c, Rastko D."
;
Department of Chemistry, Faculty of Science
University of Kragujevac,
R. Domanovi\'ca 12
34000 Kragujevac
Serbia
;
