# Supplementary material for: 3-(3-Acetyl­anilino)-1-ferrocenylpropan-1-one
Source: Acta Crystallogr Sect E Struct Rep Online. 2012 Jun 30;68(Pt 7):m979–80. doi: 10.1107/S1600536812028796 (PMC3393229; doi:10.1107/S1600536812028796)
Supplement: Supplementary file 2 [file e-68-0m979-Isup2.hkl]

#
# h,k,l, Fc-squared, Fo-squared, sigma(Fo-squared) and status flag
#
data_I
_shelx_title ' DS326_2_969 in P2(1)/c'
_shelx_refln_list_code          4
_shelx_F_calc_maximum      629.49
_exptl_crystal_F_000      1568.00
_reflns_d_resolution_high  0.7325
 
loop_
 _symmetry_equiv_pos_as_xyz
 'x, y, z'
 '-x, y+1/2, -z+1/2'
 '-x, -y, -z'
 'x, -y-1/2, z-1/2'
 
_cell_length_a    22.7768
_cell_length_b     7.3978
_cell_length_c    22.2118
_cell_angle_alpha  90.000
_cell_angle_beta  109.642
_cell_angle_gamma  90.000
 
_shelx_F_squared_multiplier     1.000
 
loop_
 _refln_index_h
 _refln_index_k
 _refln_index_l
 _refln_F_squared_calc
 _refln_F_squared_meas
 _refln_F_squared_sigma
 _refln_observed_status
   4   0   0     2847.51     2766.09     50.66 o
   5   0   0     1055.83     1182.76     39.09 o
   6   0   0    33754.59    33574.04    219.65 o
   7   0   0      436.29      416.90     30.05 o
   8   0   0     2334.33     2202.18     65.25 o
   9   0   0        0.37        6.59     11.47 o
  10   0   0     2428.72     2439.40     76.96 o
  11   0   0      190.50      239.01     27.81 o
  12   0   0    15421.47    15314.85    212.03 o
  13   0   0       15.57      135.39     27.01 o
  14   0   0     4763.80     4832.47    131.55 o
  15   0   0      895.56      975.84     63.11 o
  16   0   0     2990.61     2922.94    109.67 o
  17   0   0      953.92     1106.63     71.87 o
  18   0   0     2847.05     2877.98    116.56 o
  19   0   0       37.33      103.69     34.44 o
  20   0   0      842.90      831.55     68.61 o
  21   0   0      342.11      333.84     67.92 o
  22   0   0      149.46      191.16     38.77 o
  23   0   0      112.51      110.38     32.58 o
  24   0   0      546.71      518.39     59.74 o
  25   0   0       10.79       37.94     27.30 o
  26   0   0        1.91       40.06     24.05 o
  27   0   0       40.54       60.03     25.38 o
  28   0   0       15.60       -4.79     24.02 o
  29   0   0        5.46       37.28     27.73 o
   2   1   0     7774.61     7911.57    164.88 o
   3   1   0    39563.29    41877.10    426.18 o
   4   1   0     3392.94     3329.58     71.43 o
   5   1   0     1022.58     1043.58     21.93 o
   6   1   0      760.31      763.49     19.31 o
   7   1   0     4923.70     4980.97     52.05 o
   8   1   0      165.57      158.00      9.39 o
   9   1   0      964.53      954.25     31.56 o
  10   1   0     1104.66     1074.30     40.97 o
  11   1   0      861.40      787.32     33.12 o
  12   1   0      109.37      182.02     24.89 o
  13   1   0      139.67      164.22     23.60 o
  14   1   0      392.85      375.19     27.37 o
  15   1   0     4740.86     4617.52     93.25 o
  16   1   0     1996.20     2135.39     76.97 o
  17   1   0     1892.77     1824.07     62.86 o
  18   1   0      908.38      910.62     46.63 o
  19   1   0      146.64      196.37     26.09 o
  20   1   0      233.87      232.02     27.75 o
  21   1   0     1151.51     1138.50     56.79 o
  22   1   0       67.11      117.16     23.45 o
  23   1   0      288.32      278.06     32.13 o
  24   1   0       39.38       46.47     19.38 o
  25   1   0        7.06      -10.07     15.62 o
  26   1   0       28.78       31.78     17.05 o
  27   1   0      248.13      236.01     50.26 o
  28   1   0       15.88       20.22     48.50 o
   0   2   0    12451.67    12057.00    115.75 o
   1   2   0     1760.29     1961.92     19.38 o
   2   2   0       75.58      117.86      5.05 o
   3   2   0       76.76       56.82      4.07 o
   4   2   0      975.00     1213.46     14.19 o
   5   2   0       14.53       30.69      3.46 o
   6   2   0       72.21       64.98      5.27 o
   7   2   0     4242.58     4094.81     63.24 o
   8   2   0     1671.43     1879.14     31.39 o
   9   2   0      682.81      705.68     22.88 o
  10   2   0      591.03      672.61     29.60 o
  11   2   0     3642.49     3503.39     77.36 o
  12   2   0       12.26       30.85     12.15 o
  13   2   0     4090.38     3836.58    111.54 o
  14   2   0      967.21      959.35     41.18 o
  15   2   0        0.47        2.66     31.85 o
  16   2   0        6.15       -0.07     11.95 o
  17   2   0      386.22      431.73     31.88 o
  18   2   0      451.02      422.54     32.01 o
  19   2   0     1042.43     1078.71     53.17 o
  20   2   0      174.59      222.18     64.96 o
  21   2   0        3.30       27.66     19.55 o
  22   2   0       36.32       44.17     17.77 o
  23   2   0      176.42      181.17     26.87 o
  24   2   0       75.35       58.79     23.76 o
  25   2   0      147.03      124.56     19.83 o
  26   2   0        7.69       37.79     34.38 o
   1   3   0       13.78       37.67      3.93 o
   2   3   0     9221.09     9662.46     55.39 o
   3   3   0      253.10      319.04      8.59 o
   4   3   0      259.41      207.81      6.97 o
   5   3   0       75.84       90.16      5.02 o
   6   3   0      178.83      154.35      7.55 o
   7   3   0     1159.38     1156.42     20.68 o
   8   3   0     1847.98     1734.23     29.81 o
   9   3   0     3937.46     3753.48     46.24 o
  10   3   0     3898.50     3581.89     52.82 o
  11   3   0     1478.10     1497.25     39.55 o
  12   3   0      185.07      174.61     15.84 o
  13   3   0        4.03       17.57     10.38 o
  14   3   0      744.02      720.83     31.39 o
  15   3   0        3.75       10.71      9.84 o
  16   3   0      238.24      232.63     20.88 o
  17   3   0        0.55       15.47     11.28 o
  18   3   0       21.02       24.03     11.13 o
  19   3   0       26.87       43.12     13.95 o
  20   3   0      164.74      166.25     20.28 o
  21   3   0        2.64        3.77     10.96 o
  22   3   0      256.18      241.04     24.67 o
  23   3   0        4.06       16.16     11.56 o
  24   3   0        3.87       20.93     21.27 o
  25   3   0       40.85      102.10     25.31 o
   0   4   0      598.35      640.61     27.88 o
   1   4   0      298.80      307.74     10.79 o
   2   4   0      161.44      175.48      9.34 o
   3   4   0       42.43       37.16      4.72 o
   4   4   0      217.49      261.26      9.79 o
   5   4   0       73.47       50.18     11.03 o
   6   4   0       46.00       46.09      9.96 o
   7   4   0     1609.18     1664.54     66.44 o
   8   4   0      418.27      412.12     15.31 o
   9   4   0       32.02       38.80     12.56 o
  10   4   0       74.70       84.41      8.91 o
  11   4   0      133.54      122.09     12.92 o
  12   4   0        1.07       18.39      9.26 o
  13   4   0      297.06      303.19     21.36 o
  14   4   0      218.14      227.20     19.44 o
  15   4   0      368.48      388.05     26.02 o
  16   4   0      109.77      118.33     22.19 o
  17   4   0      100.44      119.12     21.95 o
  18   4   0        0.18       17.65     12.84 o
  19   4   0       19.10       71.31     16.72 o
  20   4   0       22.81       40.09     20.22 o
  21   4   0        0.44       28.24     18.55 o
  22   4   0       40.81       80.16     23.38 o
  23   4   0       61.48       96.09     28.64 o
  24   4   0        0.00       55.29     22.91 o
  25   4   0        9.33       24.02     24.94 o
   1   5   0      555.56      540.36     17.49 o
   2   5   0     4244.01     4099.77     43.08 o
   3   5   0     1649.52     1563.25     24.73 o
   4   5   0     4406.74     4180.46     52.14 o
   5   5   0      619.04      589.89     18.40 o
   6   5   0        0.96        3.31      3.52 o
   7   5   0      392.59      382.99     26.98 o
   8   5   0     2464.58     2426.64     64.80 o
   9   5   0       46.48       55.27     13.47 o
  10   5   0     1175.34     1183.58     47.22 o
  11   5   0       49.32       45.46     12.71 o
  12   5   0       40.25       45.29     11.19 o
  13   5   0      368.62      362.84     24.38 o
  14   5   0     2733.46     2572.82     62.16 o
  15   5   0       11.26       19.88     17.19 o
  16   5   0     2101.55     1880.57     55.99 o
  17   5   0        8.67       19.40     11.58 o
  18   5   0      566.63      558.85     44.50 o
  19   5   0       83.53       86.99     21.80 o
  20   5   0      143.23      147.80     33.59 o
  21   5   0       62.78       80.90     24.21 o
  22   5   0       68.70      117.29     26.64 o
  23   5   0        5.39       16.28     28.59 o
  24   5   0       36.45       46.82     30.20 o
   0   6   0      283.00      283.46     24.66 o
   1   6   0     1407.11     1455.49     37.12 o
   2   6   0        0.54        0.72      6.93 o
   3   6   0       15.03       21.92      7.84 o
   4   6   0       99.74      102.99     13.54 o
   5   6   0     1111.05     1064.57     37.03 o
   6   6   0      241.95      250.31     23.98 o
   7   6   0      363.72      393.99     29.29 o
   8   6   0        0.12       -2.85      8.72 o
   9   6   0     1073.81     1019.51     37.25 o
  10   6   0       65.57       78.15     17.13 o
  11   6   0     1398.80     1381.32     55.82 o
  12   6   0      322.16      326.71     30.61 o
  13   6   0      918.10     1023.16     50.15 o
  14   6   0       28.13       29.95     14.40 o
  15   6   0        5.06       52.65     32.94 o
  16   6   0       22.43      100.00     41.01 o
  17   6   0      354.28      339.71     55.91 o
  18   6   0        9.09       22.14     35.10 o
  19   6   0      254.81      200.46     30.15 o
  20   6   0        0.28       -2.99     13.32 o
  21   6   0        0.12       35.83     27.44 o
  22   6   0        0.59      -17.93     24.66 o
  23   6   0       15.56       36.02     22.93 o
   1   7   0      146.24      135.30     14.34 o
   2   7   0      324.90      357.06     23.73 o
   3   7   0     2533.08     2418.53     59.87 o
   4   7   0      492.87      432.76     27.02 o
   5   7   0      428.79      459.48     27.11 o
   6   7   0      292.02      251.36     21.15 o
   7   7   0      108.54      118.10     19.28 o
   8   7   0      265.17      254.23     21.61 o
   9   7   0     1278.03     1285.20     56.51 o
  10   7   0      236.61      184.67     37.79 o
  11   7   0      443.28      405.06     53.06 o
  12   7   0      265.77      271.96     45.91 o
  13   7   0      358.26      321.81     50.22 o
  14   7   0        0.06       14.01     26.54 o
  15   7   0      459.23      430.80     60.57 o
  16   7   0       51.80       58.95     32.94 o
  17   7   0       76.01        4.79     27.68 o
   0   8   0     1138.92     1073.00     76.08 o
   1   8   0      101.93       92.22     15.84 o
   2   8   0      623.66      598.47     33.39 o
   3   8   0       15.58       18.28     10.47 o
   4   8   0      590.43      614.18     33.32 o
   5   8   0       61.32       91.68     16.69 o
   6   8   0     2569.35     2466.32     66.07 o
   7   8   0        3.13       38.16     13.76 o
   8   8   0      626.25      582.68     65.58 o
   9   8   0       28.10       44.56     29.81 o
  10   8   0      184.62      184.72     42.35 o
  11   8   0        8.35       34.71     27.63 o
  12   8   0      903.35      903.12     85.02 o
  13   8   0       54.74       83.56     39.22 o
  14   8   0      187.40      171.82     44.75 o
   1   9   0       13.03        5.50     19.53 o
   2   9   0      291.63      232.14     29.62 o
   3   9   0       62.87       84.68     27.14 o
   4   9   0      107.13      110.71     31.54 o
   5   9   0       61.04      130.46     37.62 o
   6   9   0        3.00      -21.60     26.37 o
   7   9   0        4.43       31.12     27.81 o
   8   9   0       22.49       70.81     30.25 o
   9   9   0       21.43       49.74     29.89 o
  10   9   0       44.88       78.31     36.67 o
 -29   1   1        7.52      -21.01     28.78 o
 -28   1   1       21.35       30.87     16.86 o
 -27   1   1      332.83      300.37     35.58 o
 -26   1   1       23.77       37.59     17.84 o
 -25   1   1       54.40       68.49     16.93 o
 -24   1   1       61.54      109.26     28.33 o
 -23   1   1      107.73      107.80     22.04 o
 -22   1   1        9.73       35.00     17.17 o
 -21   1   1      273.30      361.67     34.80 o
 -20   1   1        3.37       18.54     15.21 o
 -19   1   1       97.94      156.20     23.71 o
 -18   1   1       21.30       41.90     24.49 o
 -17   1   1        0.21       36.47     16.18 o
 -16   1   1      107.84      143.39     21.43 o
 -15   1   1     2542.29     2562.05     69.67 o
 -14   1   1      244.51      306.41     25.26 o
 -13   1   1     7178.06     7298.34    151.20 o
 -12   1   1        7.00       16.78     10.78 o
 -11   1   1      312.80      337.85     22.87 o
 -10   1   1     1043.47     1107.59     59.25 o
  -9   1   1     2076.21     1920.47    106.08 o
  -8   1   1      769.76      772.04     35.19 o
  -7   1   1      108.01      109.17      9.46 o
  -6   1   1      430.04      405.65     14.60 o
  -5   1   1    14391.79    14636.88    134.22 o
  -4   1   1      107.00      103.97      7.07 o
  -3   1   1     4767.40     5652.16     48.59 o
  -2   1   1    11909.77    12284.78     94.02 o
  -1   1   1    21286.65    23646.57    101.86 o
   1   1   1     1364.26     1500.70     23.95 o
   2   1   1     1316.54     1333.01     18.57 o
   3   1   1    74241.32    74622.76    209.22 o
   4   1   1     1890.47     1951.58     31.39 o
   5   1   1     9571.35    10212.56     86.57 o
   6   1   1        2.98        9.68      4.04 o
   7   1   1     5398.75     5490.60     69.86 o
   8   1   1       41.01       64.97      7.11 o
   9   1   1     7248.48     6784.75    102.71 o
  10   1   1        5.36       13.63      8.98 o
  11   1   1     2678.29     2492.83     57.70 o
  12   1   1      242.70      261.46     20.93 o
  13   1   1      888.27      981.58     39.70 o
  14   1   1      301.62      325.55     35.18 o
  15   1   1     1527.45     1595.63     55.13 o
  16   1   1       43.25       68.08     18.28 o
  17   1   1     1868.97     1951.50     65.04 o
  18   1   1        2.45       43.07     17.21 o
  19   1   1      282.81      325.94     31.53 o
  20   1   1      254.85      319.70     30.97 o
  21   1   1      372.96      407.89     35.89 o
  22   1   1      168.70      147.39     24.00 o
  23   1   1       35.56       16.85     17.05 o
  24   1   1        3.20        2.38     28.44 o
  25   1   1       99.78      108.13     23.70 o
  26   1   1        1.22       47.30     16.23 o
  27   1   1       24.11       87.46     32.75 o
  28   1   1       12.48       29.48     28.21 o
 -27   2   1        2.38       -9.23     31.76 o
 -26   2   1       44.35       45.80     14.93 o
 -25   2   1       19.05       30.76     16.49 o
 -24   2   1      526.48      478.10     40.90 o
 -23   2   1       57.41      119.34     28.08 o
 -22   2   1      348.06      421.90     37.06 o
 -21   2   1       20.87       29.87     17.43 o
 -20   2   1       76.56      127.20     21.87 o
 -19   2   1       16.96       10.89     12.51 o
 -18   2   1      856.72      854.03     45.11 o
 -17   2   1      171.95      198.58     22.93 o
 -16   2   1     1182.15     1149.14     49.07 o
 -15   2   1        7.18       -0.73     12.73 o
 -14   2   1        4.07       12.52     12.59 o
 -13   2   1      233.40      286.52     23.56 o
 -12   2   1     3313.30     3062.33     68.31 o
 -11   2   1      929.70      941.69     37.81 o
 -10   2   1     2235.31     2159.77     59.05 o
  -9   2   1      108.31      104.43     28.03 o
  -8   2   1     2587.64     2741.21     50.91 o
  -7   2   1      752.96      892.93     23.73 o
  -6   2   1     7655.52     7500.32     68.14 o
  -5   2   1        8.37       16.77      3.96 o
  -4   2   1     4198.31     4265.76     34.06 o
  -3   2   1    10652.35    11157.24     76.62 o
  -2   2   1      959.64      927.00     15.24 o
  -1   2   1     4168.43     4028.29     33.72 o
   0   2   1      239.14      242.85      6.84 o
   1   2   1      535.06      603.45      9.62 o
   2   2   1     3085.47     3294.03     22.32 o
   3   2   1     6424.23     6427.30     42.70 o
   4   2   1      664.09      677.96      9.23 o
   5   2   1       10.85        4.84      2.35 o
   6   2   1      694.50      795.95     15.37 o
   7   2   1      929.22      937.57     22.41 o
   8   2   1     1782.88     1713.04     28.68 o
   9   2   1      279.68      309.62     14.42 o
  10   2   1     1106.22     1239.51     54.27 o
  11   2   1      656.69      710.34     31.87 o
  12   2   1     1287.44     1185.09     41.95 o
  13   2   1       26.97       26.50     11.89 o
  14   2   1     2418.99     2145.27     83.71 o
  15   2   1       63.06       75.08     18.12 o
  16   2   1        9.02       19.56     11.47 o
  17   2   1      152.64      105.45     17.21 o
  18   2   1     1198.85     1106.34     50.40 o
  19   2   1      156.90      180.87     24.74 o
  20   2   1     1168.26     1072.96     45.12 o
  21   2   1       40.93       39.70     14.08 o
  22   2   1        9.65       15.81     12.51 o
  23   2   1       80.19       74.48     15.88 o
  24   2   1      118.34      137.38     22.02 o
  25   2   1       26.81       70.23     25.88 o
  26   2   1      112.62      140.96     43.92 o
 -26   3   1      181.16      269.09     52.96 o
 -25   3   1       10.31       36.63     21.01 o
 -24   3   1       13.74       31.11     14.41 o
 -23   3   1        2.66        8.04     11.29 o
 -22   3   1      374.76      390.67     29.74 o
 -21   3   1      391.35      344.09     32.41 o
 -20   3   1     1474.48     1505.07     62.62 o
 -19   3   1       25.13       30.25     16.16 o
 -18   3   1      525.16      505.65     30.80 o
 -17   3   1      155.26      191.37     26.48 o
 -16   3   1     1574.31     1565.09     47.79 o
 -15   3   1       61.89       70.91     13.76 o
 -14   3   1      873.32      825.66     55.59 o
 -13   3   1      640.51      599.70     33.08 o
 -12   3   1      728.38      754.00     29.32 o
 -11   3   1     1436.02     1420.48     58.39 o
 -10   3   1      762.35      757.18     22.39 o
  -9   3   1      180.84      178.09     11.31 o
  -8   3   1    12109.39    11881.86     97.36 o
  -7   3   1       39.30       26.20      7.42 o
  -6   3   1      117.01      116.22      7.54 o
  -5   3   1     1648.67     1663.53     28.26 o
  -4   3   1     5924.55     6175.21     76.06 o
  -3   3   1      132.75      197.98      6.89 o
  -2   3   1     3881.45     4018.42     34.38 o
  -1   3   1      190.85      184.87      5.64 o
   0   3   1       44.62       46.29      4.00 o
   1   3   1      167.93      207.79      7.92 o
   2   3   1     3611.91     3872.36     31.98 o
   3   3   1     6917.33     7430.65     41.83 o
   4   3   1     7053.64     6905.76     39.56 o
   5   3   1      573.51      593.08     11.99 o
   6   3   1     1643.33     1714.12     23.34 o
   7   3   1      228.66      262.54     13.51 o
   8   3   1     4688.88     4594.26     71.21 o
   9   3   1       40.14       52.11      7.62 o
  10   3   1     2868.41     2453.90     71.76 o
  11   3   1      880.18      855.43     30.28 o
  12   3   1     1972.79     1937.44     46.60 o
  13   3   1      139.87      140.56     15.56 o
  14   3   1      467.46      456.11     25.34 o
  15   3   1        1.45        7.51      9.70 o
  16   3   1     1721.14     1790.89     61.07 o
  17   3   1      270.97      253.88     21.74 o
  18   3   1      100.92      109.26     16.59 o
  19   3   1        0.92        6.20     12.37 o
  20   3   1       16.14       15.62     12.47 o
  21   3   1      123.49      110.05     18.55 o
  22   3   1      359.88      377.82     29.77 o
  23   3   1       56.40       30.21     17.95 o
  24   3   1       76.67      111.64     31.43 o
  25   3   1        2.70       23.01     19.51 o
 -25   4   1      159.58      194.91     46.85 o
 -24   4   1       37.28       52.72     22.67 o
 -23   4   1      300.77      323.37     43.12 o
 -22   4   1       94.43      113.86     26.48 o
 -21   4   1       55.00       52.29     14.53 o
 -20   4   1        1.70       15.76     12.36 o
 -19   4   1     1222.95     1127.86     49.58 o
 -18   4   1        0.16       22.68     13.08 o
 -17   4   1      867.40      869.92     40.42 o
 -16   4   1       56.01       49.00     13.22 o
 -15   4   1      896.93      939.53     37.58 o
 -14   4   1       90.87      101.82     14.71 o
 -13   4   1     1824.77     1862.82     60.11 o
 -12   4   1        0.13        2.17      8.28 o
 -11   4   1     4299.97     4010.59     82.85 o
 -10   4   1      177.17      167.57     12.25 o
  -9   4   1     1844.50     1822.96     37.75 o
  -8   4   1      133.16      136.25      9.05 o
  -7   4   1     5028.45     4877.30     66.89 o
  -6   4   1       19.71       18.79      3.09 o
  -5   4   1    18413.41    18165.41    129.89 o
  -4   4   1      211.52      284.54     11.03 o
  -3   4   1     2979.20     2854.85     32.22 o
  -2   4   1       51.46       85.29      6.29 o
  -1   4   1     2632.05     2446.65     24.86 o
   0   4   1        4.16        3.94      5.97 o
   1   4   1    25007.54    25342.36    159.23 o
   2   4   1      195.25      188.36      7.98 o
   3   4   1     3866.75     4093.70     47.25 o
   4   4   1      541.78      557.41     15.61 o
   5   4   1    16192.98    16639.14     92.50 o
   6   4   1       11.57       36.14     11.96 o
   7   4   1    12909.00    12056.57    113.10 o
   8   4   1       38.23       35.90     10.40 o
   9   4   1     1440.64     1515.79     29.68 o
  10   4   1        0.49        8.41      6.45 o
  11   4   1     3027.59     2861.99     76.23 o
  12   4   1       99.70       77.82     11.84 o
  13   4   1     2063.85     2051.36     51.45 o
  14   4   1        6.75       17.56     10.77 o
  15   4   1      631.97      653.09     31.38 o
  16   4   1      458.71      456.70     27.58 o
  17   4   1     1382.82     1330.15     47.14 o
  18   4   1       12.60       15.16     11.48 o
  19   4   1     2074.39     1908.18     58.99 o
  20   4   1      337.38      353.40     37.01 o
  21   4   1        0.77        6.76     12.92 o
  22   4   1       16.93       14.18     32.82 o
  23   4   1       64.26       65.39     23.19 o
  24   4   1        3.89       48.94     23.89 o
 -24   5   1       13.15       21.56     23.76 o
 -23   5   1        1.62       12.76     24.42 o
 -22   5   1      199.67      185.45     29.11 o
 -21   5   1       76.64      108.05     23.76 o
 -20   5   1       77.79       86.22     22.96 o
 -19   5   1      141.36      133.38     18.32 o
 -18   5   1      275.27      231.57     22.77 o
 -17   5   1        0.12       30.98     13.32 o
 -16   5   1     1435.33     1469.93     49.87 o
 -15   5   1      122.69      172.71     23.39 o
 -14   5   1      682.03      671.13     32.40 o
 -13   5   1       71.28       85.50     13.51 o
 -12   5   1      335.85      324.84     22.17 o
 -11   5   1        5.55        7.30      8.73 o
 -10   5   1     1068.80     1090.81     45.93 o
  -9   5   1     1404.97     1451.62     51.97 o
  -8   5   1     1828.52     1972.77     59.58 o
  -7   5   1      904.29      931.54     31.59 o
  -6   5   1      158.52      149.07     14.40 o
  -5   5   1      348.02      346.04     11.90 o
  -4   5   1      977.61      851.82     23.79 o
  -3   5   1     1665.81     1500.72     24.03 o
  -2   5   1      898.51      932.52     18.98 o
  -1   5   1      285.24      240.59     11.89 o
   0   5   1      124.68      122.64     11.99 o
   1   5   1        0.68        3.34      7.13 o
   2   5   1     1272.93     1301.82     32.01 o
   3   5   1        5.41        4.53      4.42 o
   4   5   1      939.58      877.13     21.98 o
   5   5   1      126.66      120.48     14.55 o
   6   5   1       12.63       27.77      9.81 o
   7   5   1       80.37       96.94     15.68 o
   8   5   1      988.92     1114.02     43.83 o
   9   5   1      198.54      194.46     20.86 o
  10   5   1       97.40      117.38     18.34 o
  11   5   1        9.82       43.16     15.24 o
  12   5   1      469.44      509.54     38.78 o
  13   5   1       82.13       82.70     13.64 o
  14   5   1      136.02      127.67     17.24 o
  15   5   1      367.39      351.29     25.21 o
  16   5   1      250.29      302.13     29.62 o
  17   5   1        1.17       10.48     18.16 o
  18   5   1      584.77      524.97     51.55 o
  19   5   1        2.37       31.53     19.64 o
  20   5   1       85.59       86.04     25.34 o
  21   5   1       32.59       23.21     17.56 o
  22   5   1      378.09      446.50     44.73 o
  23   5   1       34.77       39.43     29.64 o
 -23   6   1        9.72       -0.10     20.05 o
 -22   6   1       69.48       47.59     20.93 o
 -21   6   1       33.41       44.43     24.17 o
 -20   6   1        6.02        1.64     14.30 o
 -19   6   1       63.76      135.87     27.02 o
 -18   6   1      539.09      498.11     65.85 o
 -17   6   1        0.19       12.47     16.97 o
 -16   6   1      203.05      254.32     50.22 o
 -15   6   1      183.69      164.05     23.24 o
 -14   6   1        2.07       13.08     12.64 o
 -13   6   1        0.10        6.17     12.15 o
 -12   6   1      483.36      529.57     36.36 o
 -11   6   1      995.00      883.58     41.20 o
 -10   6   1     1502.81     1516.24     44.54 o
  -9   6   1       76.81       83.14     13.62 o
  -8   6   1        2.97       12.51      9.19 o
  -7   6   1      115.82      133.13     15.11 o
  -6   6   1     1523.28     1403.75    112.22 o
  -5   6   1       83.24       96.36     14.63 o
  -4   6   1      705.01      658.13     25.97 o
  -3   6   1       55.02       50.97      8.85 o
  -2   6   1       36.02       42.96      8.69 o
  -1   6   1        0.50        1.36      6.95 o
   0   6   1      596.93      541.38     23.23 o
   1   6   1      109.20      120.65     12.85 o
   2   6   1      462.52      463.27     25.01 o
   3   6   1        0.17        8.91      9.86 o
   4   6   1       29.24       37.87     10.24 o
   5   6   1        1.91       22.51      9.61 o
   6   6   1     3804.59     3621.45     89.15 o
   7   6   1       24.55       51.66     16.31 o
   8   6   1      881.46      873.97     67.74 o
   9   6   1      571.37      587.03     40.96 o
  10   6   1        4.86       31.62     15.26 o
  11   6   1       10.88       23.52     23.20 o
  12   6   1     1638.07     1658.20     60.86 o
  13   6   1       52.39       74.40     30.95 o
  14   6   1      374.33      363.16     52.60 o
  15   6   1        0.20       26.50     32.06 o
  16   6   1      257.53      260.82     47.85 o
  17   6   1       40.46       45.12     29.16 o
  18   6   1      417.24      615.72     73.89 o
  19   6   1       15.90       37.26     32.46 o
  20   6   1      105.48      191.47     45.87 o
  21   6   1        2.13       -2.32     20.74 o
  22   6   1        1.76      -29.35     29.35 o
 -18   7   1        0.06       18.32     28.95 o
 -17   7   1        0.20       -9.29     25.54 o
 -16   7   1        0.31        9.64     22.63 o
 -15   7   1      204.64      263.01     49.11 o
 -14   7   1       51.96       56.39     31.24 o
 -13   7   1       94.76      203.76     46.47 o
 -12   7   1      127.13      157.17     23.62 o
 -11   7   1      272.03      243.22     38.62 o
 -10   7   1        8.02       59.52     30.16 o
  -9   7   1     1875.43     1897.23    118.10 o
  -8   7   1      432.08      411.88     44.41 o
  -7   7   1     1041.42     1065.36     40.67 o
  -6   7   1       14.97       29.80     11.86 o
  -5   7   1      288.28      289.86     22.27 o
  -4   7   1       63.21      119.66     16.37 o
  -3   7   1     1591.25     1523.94     42.01 o
  -2   7   1      678.05      643.98     28.81 o
  -1   7   1      280.99      330.14     20.92 o
   0   7   1       46.68       27.65     10.99 o
   1   7   1      110.57       67.06     13.07 o
   2   7   1       21.07       28.11     12.14 o
   3   7   1      733.16      744.49     34.05 o
   4   7   1      656.71      676.92     32.85 o
   5   7   1      569.36      554.50     29.70 o
   6   7   1        1.79       16.04      9.97 o
   7   7   1       86.58       95.82     15.44 o
   8   7   1      296.36      276.38     22.68 o
   9   7   1     1050.14     1095.94     65.52 o
  10   7   1      132.47      157.71     35.14 o
  11   7   1      317.26      340.93     51.34 o
  12   7   1      108.11      102.50     29.78 o
  13   7   1       36.44       66.29     30.49 o
  14   7   1        3.16       -4.97     18.45 o
  15   7   1      250.15      304.18     52.87 o
  16   7   1       47.13       52.26     34.63 o
  17   7   1       51.48       61.14     32.39 o
 -15   8   1        0.77       70.17     35.39 o
 -14   8   1       14.94       18.06     25.35 o
 -13   8   1        8.24       -6.74     22.74 o
 -12   8   1       24.01        7.42     21.13 o
 -11   8   1        6.58       48.04     26.34 o
 -10   8   1        1.97       60.61     29.92 o
  -9   8   1        8.22       17.67     15.93 o
  -8   8   1        5.01       34.34     16.78 o
  -7   8   1       44.13       70.58     19.20 o
  -6   8   1        0.32       51.32     15.88 o
  -5   8   1        5.78       38.04     13.90 o
  -4   8   1      234.14      203.32     21.16 o
  -3   8   1        1.55       12.58     11.75 o
  -2   8   1        0.00        4.69     27.76 o
  -1   8   1        0.68        3.85     10.72 o
   0   8   1      104.89      108.11     17.48 o
   1   8   1      147.62      183.52     21.19 o
   2   8   1       29.71       78.11     16.22 o
   3   8   1       34.97       40.07     12.59 o
   4   8   1       39.41       24.53     16.36 o
   5   8   1       12.04       34.51     13.66 o
   6   8   1       12.76       24.18     18.00 o
   7   8   1       73.35       62.45     19.65 o
   8   8   1       18.20       52.32     26.47 o
   9   8   1        0.09       24.69     26.46 o
  10   8   1       63.37       91.88     33.19 o
  11   8   1        5.55       35.50     31.55 o
  12   8   1        1.01       20.71     35.71 o
  13   8   1        7.70       42.19     31.64 o
  14   8   1       19.76       13.97     26.10 o
 -11   9   1       11.20      -28.94     28.94 o
 -10   9   1        1.18       17.01     25.37 o
  -9   9   1      266.72      307.97     52.30 o
  -8   9   1       27.93       66.42     35.22 o
  -7   9   1      143.18      202.00     43.94 o
  -6   9   1       14.76       23.15     24.41 o
  -5   9   1        0.66       -7.22     18.30 o
  -4   9   1       72.24       63.03     17.38 o
  -3   9   1      234.66      209.90     27.88 o
  -2   9   1      237.60      264.10     31.18 o
  -1   9   1      196.11      227.79     28.55 o
   0   9   1       20.99       25.21     11.71 o
   1   9   1       19.29       17.86     17.76 o
   2   9   1       37.18       24.73     16.84 o
   3   9   1      142.26      153.29     26.00 o
   4   9   1       48.61       42.03     17.20 o
   5   9   1      120.48      102.77     32.36 o
   6   9   1       22.40       21.56     23.70 o
   7   9   1       94.16      121.78     37.18 o
   8   9   1        2.87       25.95     26.19 o
   9   9   1      206.56      227.08     50.05 o
 -29   0   2       52.52       54.16     31.51 o
 -28   0   2      388.79      458.89     62.04 o
 -27   0   2        2.39       18.31     29.37 o
 -26   0   2       65.80       86.85     30.33 o
 -25   0   2      660.73      755.59     73.76 o
 -24   0   2      848.68      840.18     76.79 o
 -23   0   2       31.90       71.33     34.15 o
 -22   0   2     1547.58     1725.21     99.99 o
 -21   0   2      660.74      725.14     65.71 o
 -20   0   2        3.35       43.88     27.05 o
 -19   0   2     1843.64     1796.76     94.51 o
 -18   0   2     1520.42     1522.35     60.01 o
 -17   0   2       66.91      102.51     27.35 o
 -16   0   2     4989.07     4945.56    140.82 o
 -15   0   2      236.06      239.84     34.18 o
 -14   0   2     2621.67     2614.52     96.06 o
 -13   0   2      655.20      640.23     48.38 o
 -12   0   2     9560.23     9330.75    167.43 o
 -11   0   2      846.20      970.77     55.52 o
 -10   0   2    32977.73    32782.45    283.08 o
  -9   0   2      709.85      700.13     40.32 o
  -8   0   2      565.13      509.58     32.80 o
  -7   0   2      821.90      854.26     39.12 o
  -6   0   2    13193.22    13219.46    138.16 o
  -5   0   2      218.27      432.85     23.68 o
  -4   0   2   128764.52   113064.06    757.19 o
   3   0   2      237.21      239.94     10.82 o
   4   0   2    50180.18    52045.62    166.89 o
   5   0   2       26.74       15.33      5.52 o
   6   0   2    55273.29    55529.96    248.30 o
   7   0   2      254.06      286.31     16.89 o
   8   0   2     8472.02     8101.97    176.16 o
   9   0   2        0.27        8.48      9.83 o
  10   0   2     2060.06     2207.53     74.72 o
  11   0   2       82.74       74.63     23.11 o
  12   0   2    14727.88    14616.46    208.48 o
  13   0   2       58.07       79.17     28.76 o
  14   0   2     8090.45     8010.89    170.06 o
  15   0   2      684.85      714.59     55.63 o
  16   0   2     5744.24     5358.73    151.72 o
  17   0   2      218.80      305.04     42.04 o
  18   0   2      157.72      244.17     38.46 o
  19   0   2      602.56      678.27     59.71 o
  20   0   2      802.66      801.35     68.11 o
  21   0   2      267.58      265.29     43.29 o
  22   0   2       50.53       22.48     19.04 o
  23   0   2      177.19      129.12     33.29 o
  24   0   2      475.79      524.45     60.53 o
  25   0   2        7.35       53.94     29.72 o
  26   0   2      305.42      334.58     50.85 o
  27   0   2       45.33      134.78     36.48 o
 -29   1   2       85.03       59.25     29.26 o
 -28   1   2        6.48      -13.15     23.48 o
 -27   1   2        9.79       55.87     21.62 o
 -26   1   2      179.85      165.68     28.80 o
 -25   1   2      388.23      396.59     31.68 o
 -24   1   2       13.48       -3.38     14.08 o
 -23   1   2       23.09       40.58     34.32 o
 -22   1   2      405.44      393.80     36.88 o
 -21   1   2      661.60      627.98     42.88 o
 -20   1   2       90.36       80.59     21.23 o
 -19   1   2     1936.00     2015.34     70.33 o
 -18   1   2       95.06      135.41     23.24 o
 -17   1   2       91.09      144.50     22.57 o
 -16   1   2      860.90      843.54     42.14 o
 -15   1   2      124.58      127.35     18.05 o
 -14   1   2       19.98       39.62     14.99 o
 -13   1   2     6200.73     6132.80     99.15 o
 -12   1   2      252.92      251.34     21.66 o
 -11   1   2     2545.36     2694.91    115.50 o
 -10   1   2     1926.20     2008.55     90.00 o
  -9   1   2    12750.92    13362.16    141.63 o
  -8   1   2     1288.26     1367.54     37.94 o
  -7   1   2    13759.84    14375.34    137.46 o
  -6   1   2        0.90       11.92      5.42 o
  -5   1   2    18114.21    19626.70    145.28 o
  -4   1   2    12106.32    11915.31     65.62 o
  -3   1   2    19504.01    20175.98     95.60 o
  -2   1   2     5429.65     5516.19     60.41 o
  -1   1   2    82755.03    77882.18   4871.54 o
   0   1   2      401.34      485.21     17.80 o
   1   1   2     4871.93     5359.10     38.88 o
   2   1   2      162.53      192.45      7.31 o
   3   1   2    20828.29    22437.86    110.46 o
   4   1   2     4605.46     4605.52     54.87 o
   5   1   2      461.74      465.62     15.50 o
   6   1   2     2426.89     2443.02     29.91 o
   7   1   2     3070.47     2825.98     35.65 o
   8   1   2      817.82      845.22     22.33 o
   9   1   2     5538.90     5340.43     56.98 o
  10   1   2      405.79      416.18     19.19 o
  11   1   2     5126.84     4752.03     64.33 o
  12   1   2      683.74      654.11     26.26 o
  13   1   2      694.01      672.34     27.26 o
  14   1   2      464.62      469.76     30.06 o
  15   1   2     1464.60     1460.75     53.04 o
  16   1   2      810.79      826.02     89.41 o
  17   1   2      638.57      657.86     39.14 o
  18   1   2        0.77        6.70     11.34 o
  19   1   2     1104.50      965.44    100.14 o
  20   1   2       49.50       46.86     18.21 o
  21   1   2       69.22       90.78     19.84 o
  22   1   2        0.56       26.64     17.20 o
  23   1   2      297.35      307.71     32.83 o
  24   1   2       89.90       82.48     21.05 o
  25   1   2        5.21        5.41     13.57 o
  26   1   2       20.87       22.19     26.89 o
  27   1   2       47.43       50.56     22.08 o
  28   1   2       25.84       46.78     33.67 o
 -28   2   2       12.41       24.76     20.81 o
 -27   2   2        0.36      -12.28     17.51 o
 -26   2   2       50.52       45.36     25.22 o
 -25   2   2       64.34       50.18     19.68 o
 -24   2   2       15.58       57.08     20.28 o
 -23   2   2      846.21      794.08     50.00 o
 -22   2   2      121.19       97.98     21.60 o
 -21   2   2      124.85      154.12     23.19 o
 -20   2   2       16.32       25.40     34.08 o
 -19   2   2      223.06      222.41     46.43 o
 -18   2   2       35.24       45.48     15.32 o
 -17   2   2     1436.75     1527.84    142.93 o
 -16   2   2      119.55      100.66     17.18 o
 -15   2   2     1891.57     1859.75     59.59 o
 -14   2   2      691.41      710.89     45.70 o
 -13   2   2     1019.57     1032.40     46.15 o
 -12   2   2     1215.05     1242.30     44.42 o
 -11   2   2     1059.09      925.28     37.03 o
 -10   2   2     5736.12     6105.81     89.34 o
  -9   2   2     1907.50     1732.01     28.63 o
  -8   2   2      116.13      113.88     13.08 o
  -7   2   2     2759.78     2803.44     42.39 o
  -6   2   2     1014.46     1050.40     21.95 o
  -5   2   2       18.54       45.81      6.16 o
  -4   2   2     6101.80     6828.22     42.79 o
  -3   2   2      987.90      955.02     15.34 o
  -2   2   2    29944.27    31418.57    106.87 o
  -1   2   2      271.49      356.62      8.32 o
   0   2   2    11610.56    12542.24     49.27 o
   1   2   2     1895.24     2049.90     18.42 o
   2   2   2     3235.71     3578.63     19.73 o
   3   2   2     4836.23     5051.74     40.39 o
   4   2   2      606.95      677.55      9.03 o
   5   2   2     3045.73     3021.79     22.61 o
   6   2   2       75.52       75.01      5.69 o
   7   2   2     9046.43     8805.43     93.14 o
   8   2   2      355.39      389.67     19.62 o
   9   2   2     3378.58     3290.07     82.47 o
  10   2   2       42.34       67.10     11.58 o
  11   2   2      284.62      231.78     18.83 o
  12   2   2      461.76      543.21     41.68 o
  13   2   2     1183.10     1076.71     35.34 o
  14   2   2     1212.96     1244.75     39.53 o
  15   2   2     1225.05     1141.68     39.92 o
  16   2   2       29.32       45.67     16.68 o
  17   2   2      270.24      289.81     22.21 o
  18   2   2       20.20       24.21     11.17 o
  19   2   2      298.22      378.19     27.22 o
  20   2   2        3.53       44.30     14.33 o
  21   2   2      247.82      234.25     23.16 o
  22   2   2       66.80       89.81     17.59 o
  23   2   2       52.27       63.89     14.88 o
  24   2   2        0.36       20.79     26.11 o
  25   2   2      359.00      397.85     43.21 o
  26   2   2        1.86       21.09     27.54 o
 -26   3   2       20.82       31.03     16.03 o
 -25   3   2       19.32        4.65     16.54 o
 -24   3   2        0.45       12.73     13.67 o
 -23   3   2        3.34       10.59     21.36 o
 -22   3   2      126.58       91.33     18.11 o
 -21   3   2       24.63       45.69     15.67 o
 -20   3   2     1503.57     1526.57     65.09 o
 -19   3   2      102.43      125.45     24.73 o
 -18   3   2     1319.33     1337.79     57.15 o
 -17   3   2       81.56       70.85     17.70 o
 -16   3   2      240.75      216.78     24.82 o
 -15   3   2       73.42       57.30     16.56 o
 -14   3   2     2323.60     2331.05     66.58 o
 -13   3   2      610.75      533.15     32.46 o
 -12   3   2      991.89      940.23     48.08 o
 -11   3   2      463.76      452.03     22.31 o
 -10   3   2     3104.71     3174.82     54.58 o
  -9   3   2       17.61       76.05     11.20 o
  -8   3   2     3934.94     3767.65     54.44 o
  -7   3   2     1104.96     1136.70     38.52 o
  -6   3   2     3881.28     3623.98     86.28 o
  -5   3   2      505.62      532.51     18.30 o
  -4   3   2      459.78      555.43     20.76 o
  -3   3   2     3746.72     3989.09     37.22 o
  -2   3   2     4029.72     3915.51     26.93 o
  -1   3   2     1205.81     1264.47     18.66 o
   0   3   2      294.89      295.75      8.03 o
   1   3   2      600.87      603.43     10.90 o
   2   3   2      482.10      553.41     11.57 o
   3   3   2     5877.85     6062.04     37.44 o
   4   3   2    14652.44    15092.86    134.80 o
   5   3   2     5562.06     5685.14     57.70 o
   6   3   2     2413.25     2389.21     26.07 o
   7   3   2      981.47     1059.15     16.12 o
   8   3   2     2537.27     2499.95     33.12 o
   9   3   2      128.24      193.64      7.92 o
  10   3   2     1633.35     1532.25     26.56 o
  11   3   2      396.70      481.82     22.98 o
  12   3   2      517.72      515.79     24.57 o
  13   3   2        6.97       19.84      8.94 o
  14   3   2      333.87      330.46     22.01 o
  15   3   2       27.87       32.02     12.31 o
  16   3   2      460.47      440.00     26.95 o
  17   3   2      122.31      149.11     17.54 o
  18   3   2      235.22      264.83     22.58 o
  19   3   2        0.01       41.11     14.39 o
  20   3   2      174.84      166.39     19.30 o
  21   3   2      183.15      179.48     27.26 o
  22   3   2      139.31      203.98     33.31 o
  23   3   2        2.89       23.35     17.21 o
  24   3   2        7.33       68.58     40.77 o
  25   3   2       18.61       72.78     36.99 o
 -26   4   2        7.67       70.29     32.33 o
 -25   4   2       24.83       13.31     24.25 o
 -24   4   2       21.24       14.90     39.67 o
 -23   4   2        0.25       43.42     14.85 o
 -22   4   2        0.31       42.42     15.23 o
 -21   4   2        5.09        9.81     13.33 o
 -20   4   2      303.04      302.58     27.45 o
 -19   4   2      175.04      162.96     20.13 o
 -18   4   2       73.93       88.04     17.29 o
 -17   4   2      657.72      712.93     35.54 o
 -16   4   2      102.99      155.83     21.26 o
 -15   4   2      161.67      169.22     18.48 o
 -14   4   2        0.14       23.79     11.39 o
 -13   4   2        0.25       15.11     10.29 o
 -12   4   2      203.46      204.75     17.04 o
 -11   4   2      296.08      289.02     15.28 o
 -10   4   2      169.37      169.99     11.75 o
  -9   4   2      992.78      986.06     31.74 o
  -8   4   2      170.88      203.17     20.17 o
  -7   4   2       40.51       48.00      9.19 o
  -6   4   2      374.81      353.85     19.09 o
  -5   4   2      105.65      126.39     12.71 o
  -4   4   2     2613.24     2614.35     36.71 o
  -3   4   2     1394.95     1416.84     36.59 o
  -2   4   2      387.90      390.28      9.34 o
  -1   4   2     4304.87     4303.85     35.88 o
   0   4   2     1113.87     1141.52     20.78 o
   1   4   2      403.69      514.54     19.01 o
   2   4   2      124.06      118.19      7.91 o
   3   4   2     4685.78     4919.96     64.63 o
   4   4   2      115.59      129.43      9.45 o
   5   4   2       67.82       84.97      9.25 o
   6   4   2       22.21       62.27      8.70 o
   7   4   2      112.24      185.98     17.59 o
   8   4   2      453.74      485.67     17.87 o
   9   4   2      250.72      285.18     13.85 o
  10   4   2      492.27      460.41     18.23 o
  11   4   2        3.96       22.64      8.78 o
  12   4   2        0.41       26.09      9.03 o
  13   4   2      670.20      628.78     33.74 o
  14   4   2       65.04       83.33     17.38 o
  15   4   2      130.35      102.94     14.75 o
  16   4   2       29.29       36.38     14.69 o
  17   4   2       55.28       55.73     16.52 o
  18   4   2       48.00       83.79     22.99 o
  19   4   2      386.50      361.08     77.89 o
  20   4   2       45.47       70.64     23.46 o
  21   4   2       92.38       96.86     29.98 o
  22   4   2        0.14       52.22     20.71 o
  23   4   2      115.58      135.28     27.90 o
  24   4   2       16.72       10.82     22.71 o
 -25   5   2       22.51       34.18     24.45 o
 -24   5   2      124.67      133.69     37.86 o
 -23   5   2       85.55      155.51     29.40 o
 -22   5   2        1.76       -7.38     15.55 o
 -21   5   2        0.02       28.02     17.43 o
 -20   5   2      635.76      581.70     44.23 o
 -19   5   2       82.56      113.40     17.88 o
 -18   5   2      211.82      181.70     20.61 o
 -17   5   2       56.34      107.68     17.33 o
 -16   5   2        7.79        2.94     10.15 o
 -15   5   2      214.68      196.28     20.10 o
 -14   5   2      399.69      434.27     26.63 o
 -13   5   2      143.06      138.22     16.31 o
 -12   5   2     2492.28     2411.65     56.75 o
 -11   5   2        0.66       26.44     11.17 o
 -10   5   2      161.78      169.91     20.98 o
  -9   5   2        4.62       15.51     10.63 o
  -8   5   2     5956.48     5765.88     76.44 o
  -7   5   2     1012.92      943.42     54.06 o
  -6   5   2     2114.26     2040.32     33.93 o
  -5   5   2     1173.78     1099.46     24.87 o
  -4   5   2      733.89      789.32     20.39 o
  -3   5   2       80.72       87.67      6.18 o
  -2   5   2     1996.09     1836.20     24.25 o
  -1   5   2      107.50      113.54      8.01 o
   0   5   2     2332.81     2223.05     41.29 o
   1   5   2       84.82       75.44     11.41 o
   2   5   2       34.74       11.66      7.39 o
   3   5   2       29.44       30.80      5.42 o
   4   5   2     1186.32     1098.35     37.17 o
   5   5   2      100.61       94.62     11.03 o
   6   5   2     2942.06     3135.19    113.19 o
   7   5   2       73.38       48.69     12.72 o
   8   5   2        2.65       -3.47      8.60 o
   9   5   2      210.99      229.57     26.12 o
  10   5   2     2213.29     2229.52     62.35 o
  11   5   2      159.58      180.40     74.50 o
  12   5   2      450.95      471.14     31.12 o
  13   5   2       49.62       71.00     15.21 o
  14   5   2      387.84      400.10     25.09 o
  15   5   2       62.10       46.75     19.99 o
  16   5   2      416.11      400.08     36.66 o
  17   5   2      334.41      309.81     65.88 o
  18   5   2      198.34      184.06     28.64 o
  19   5   2       69.13      100.47     24.82 o
  20   5   2       21.06       21.21     25.98 o
  21   5   2        5.99       30.58     19.20 o
  22   5   2      201.24      152.40     39.28 o
  23   5   2       13.72       -7.58     24.10 o
 -23   6   2       76.32       78.09     31.48 o
 -22   6   2       13.06       13.12     21.38 o
 -21   6   2       19.65       13.96     43.17 o
 -20   6   2       39.46       33.45     19.00 o
 -19   6   2       60.91       69.91     22.09 o
 -18   6   2        1.69       10.76     13.26 o
 -17   6   2      511.25      478.64     38.41 o
 -16   6   2      258.79      252.68     23.08 o
 -15   6   2      795.07      705.39     51.80 o
 -14   6   2       67.47       79.98     19.14 o
 -13   6   2      203.93      234.49     26.37 o
 -12   6   2       19.45       41.65     28.26 o
 -11   6   2      747.83      792.32     33.14 o
 -10   6   2      420.82      453.54     25.47 o
  -9   6   2     1118.48     1049.81     36.89 o
  -8   6   2       49.41       47.14     10.86 o
  -7   6   2      378.80      397.43     23.07 o
  -6   6   2       52.67       62.48     13.49 o
  -5   6   2     4794.62     4751.84     78.37 o
  -4   6   2        0.89       22.26      9.78 o
  -3   6   2      355.00      366.38     19.72 o
  -2   6   2        8.72       17.87      8.44 o
  -1   6   2        1.07       -2.32      7.32 o
   0   6   2        1.99        2.46      7.86 o
   1   6   2     1664.48     1623.85     45.76 o
   2   6   2        8.05       16.45      9.71 o
   3   6   2      423.58      457.73     27.91 o
   4   6   2       30.66       16.42     10.79 o
   5   6   2       65.64       72.10     11.91 o
   6   6   2        6.50       38.84     15.76 o
   7   6   2     1721.63     1711.13     94.11 o
   8   6   2       16.18       68.47     28.58 o
   9   6   2      438.08      455.06     31.01 o
  10   6   2       78.86       73.92     15.79 o
  11   6   2       35.91       61.02     16.15 o
  12   6   2      129.75      143.37     35.31 o
  13   6   2      587.69      564.66     63.92 o
  14   6   2       12.62       50.49     33.79 o
  15   6   2      860.91      823.92     77.08 o
  16   6   2       28.40       74.29     30.92 o
  17   6   2       42.87       45.91     33.74 o
  18   6   2       14.32       52.97     35.81 o
  19   6   2       62.67      125.00     42.11 o
 -18   7   2        0.05       -2.86     24.36 o
 -17   7   2        2.99        0.63     19.60 o
 -16   7   2       75.57       94.21     35.54 o
 -15   7   2      555.55      601.22     68.31 o
 -14   7   2      158.26      212.58     45.19 o
 -13   7   2     1104.81     1043.62     54.94 o
 -12   7   2        6.60       21.98     13.99 o
 -11   7   2       24.32       63.34     17.27 o
 -10   7   2      706.94      670.98     46.70 o
  -9   7   2     1067.17     1077.80     79.42 o
  -8   7   2      155.58      214.93     25.26 o
  -7   7   2     3493.19     3250.74     99.88 o
  -6   7   2       22.03       55.34     13.56 o
  -5   7   2        5.75       18.95      8.94 o
  -4   7   2       93.58       89.00     12.45 o
  -3   7   2      631.22      675.72     28.75 o
  -2   7   2      740.32      701.90     33.85 o
  -1   7   2     1875.75     1858.09     53.30 o
   0   7   2      281.72      234.14     20.25 o
   1   7   2       43.91       28.27     10.80 o
   2   7   2       11.64       -6.96      9.23 o
   3   7   2     1119.52     1037.11     39.90 o
   4   7   2       68.25       91.94     14.89 o
   5   7   2      921.95      989.77     38.94 o
   6   7   2       38.04       48.20     13.12 o
   7   7   2      178.26      173.66     18.49 o
   8   7   2      537.04      548.92     30.15 o
   9   7   2     1698.79     1616.92     66.73 o
  10   7   2       43.46       78.26     32.17 o
  11   7   2      859.96      953.95     81.52 o
  12   7   2      683.55      531.30     64.20 o
  13   7   2      159.82      186.17     44.47 o
  14   7   2        4.78       32.86     24.88 o
  15   7   2      190.46      199.74     45.00 o
  16   7   2       31.46        7.47     19.72 o
 -15   8   2        0.74       44.95     32.62 o
 -14   8   2       36.51       37.59     26.90 o
 -13   8   2       16.96       10.41     21.76 o
 -12   8   2      469.83      480.64     61.21 o
 -11   8   2        8.16       44.80     28.81 o
 -10   8   2      826.87      857.13     51.68 o
  -9   8   2       26.38       35.83     15.38 o
  -8   8   2       21.40       25.95     15.07 o
  -7   8   2        0.17       35.47     17.38 o
  -6   8   2     2164.33     2195.48     78.44 o
  -5   8   2       36.20       27.33     15.96 o
  -4   8   2     2375.33     2308.50     79.26 o
  -3   8   2      149.89      148.04     20.14 o
  -2   8   2       89.75       97.45     18.82 o
  -1   8   2        7.84       26.70     11.48 o
   0   8   2     1417.02     1401.24     50.11 o
   1   8   2        8.98       -3.76      9.78 o
   2   8   2     1744.55     1685.48     54.67 o
   3   8   2        0.10        4.21     11.27 o
   4   8   2       36.05       28.21     11.61 o
   5   8   2        2.33       29.45     32.89 o
   6   8   2      767.42      736.75     47.05 o
   7   8   2       24.24       37.05     18.93 o
   8   8   2     1331.71     1256.50     95.13 o
   9   8   2       56.77       65.56     29.69 o
  10   8   2      191.70      167.77     41.42 o
  11   8   2      129.68      118.84     41.21 o
  12   8   2      239.77      278.42     53.95 o
  13   8   2        0.68       62.10     37.18 o
 -11   9   2        9.71      -28.13     30.41 o
 -10   9   2       31.63       34.89     26.18 o
  -9   9   2       41.07      147.69     40.37 o
  -8   9   2       29.50       90.09     32.15 o
  -7   9   2      236.09      277.58     47.97 o
  -6   9   2       48.65       78.91     21.25 o
  -5   9   2        4.31       17.11     39.01 o
  -4   9   2        7.80       24.09     15.43 o
  -3   9   2       55.33       78.82     20.80 o
  -2   9   2      451.59      501.86     40.99 o
  -1   9   2        1.46       29.89     25.75 o
   0   9   2      220.99      243.48     39.41 o
   1   9   2        6.37       22.22     16.38 o
   2   9   2       57.14       65.38     25.49 o
   3   9   2        7.92       33.49     16.02 o
   4   9   2       67.20       76.67     21.45 o
   5   9   2       22.86       27.97     24.72 o
   6   9   2        3.18       38.67     23.73 o
   7   9   2       13.30       27.60     25.46 o
   8   9   2       20.60       54.98     31.13 o
   1  10   2      245.36      259.02     48.73 o
 -29   1   3        3.62      -26.29     26.29 o
 -28   1   3        0.68        9.69     18.23 o
 -27   1   3        6.38       66.10     63.65 o
 -26   1   3      120.75      140.54     26.69 o
 -25   1   3      215.25      221.88     30.78 o
 -24   1   3        0.75       31.10     14.50 o
 -23   1   3      865.24      854.69     52.27 o
 -22   1   3        6.80       16.25     17.55 o
 -21   1   3        8.02       20.45     13.32 o
 -20   1   3      206.60      218.18     33.19 o
 -19   1   3      719.80      698.92     43.04 o
 -18   1   3      338.70      294.78     28.03 o
 -17   1   3      617.56      620.76     37.66 o
 -16   1   3        5.81       28.03     15.43 o
 -15   1   3     4407.02     4718.99    222.62 o
 -14   1   3        7.90       56.19     16.84 o
 -13   1   3     3651.05     3464.78    120.82 o
 -12   1   3     1481.95     1537.17     54.71 o
 -11   1   3     6464.92     6590.19    135.88 o
 -10   1   3      257.89      298.24     23.60 o
  -9   1   3     5743.21     5812.70     94.16 o
  -8   1   3        2.71       11.00      4.11 o
  -7   1   3     1919.46     1926.04     25.02 o
  -6   1   3      723.18      668.72     14.01 o
  -5   1   3        5.32        7.82      2.49 o
  -4   1   3     6366.80     6274.92     47.31 o
  -3   1   3    37119.28    37598.13    391.40 o
  -2   1   3     3867.31     3925.94     71.30 o
  -1   1   3    47002.32    48812.61    746.63 o
   0   1   3     4007.60     4180.43     42.98 o
   1   1   3     2101.83     2236.73     27.60 o
   2   1   3     1744.59     1900.83     22.47 o
   3   1   3     2172.17     2213.85     16.99 o
   4   1   3     4292.93     4420.65     39.04 o
   5   1   3     2654.04     2873.15     25.20 o
   6   1   3      147.94      166.25      7.38 o
   7   1   3     1779.92     1757.13     23.08 o
   8   1   3       15.22       18.91      5.59 o
   9   1   3     8058.21     8388.27     96.14 o
  10   1   3      416.55      399.09     24.20 o
  11   1   3     8425.08     8062.70    195.68 o
  12   1   3      624.54      622.17     32.91 o
  13   1   3     1203.40     1107.25     43.77 o
  14   1   3       99.43      105.26     14.38 o
  15   1   3      916.10      979.82     35.01 o
  16   1   3       58.01       83.96     23.39 o
  17   1   3      489.52      508.71     34.77 o
  18   1   3        3.85       22.82     27.52 o
  19   1   3      272.13      245.03     27.33 o
  20   1   3        2.31       39.53     13.66 o
  21   1   3       38.74       68.90     15.87 o
  22   1   3       88.00      100.58     19.83 o
  23   1   3      416.45      414.71     31.40 o
  24   1   3        6.18       30.01     19.67 o
  25   1   3       23.65       64.96     48.65 o
  26   1   3       37.63       19.70     31.36 o
  27   1   3        0.12       -7.06     18.05 o
 -29   2   3       32.39       60.41     28.62 o
 -28   2   3      170.41      144.04     35.44 o
 -27   2   3       29.28       30.38     17.35 o
 -26   2   3       19.59       28.00     17.11 o
 -25   2   3        0.32        5.33     20.23 o
 -24   2   3       18.13        2.63     22.80 o
 -23   2   3       25.01       37.17     29.24 o
 -22   2   3      157.34      155.79     25.34 o
 -21   2   3      184.85      167.27     24.45 o
 -20   2   3      281.29      328.19     32.62 o
 -19   2   3        8.28       16.87     12.21 o
 -18   2   3      476.15      426.54     33.03 o
 -17   2   3       90.05       96.04     23.60 o
 -16   2   3      575.50      499.69     33.87 o
 -15   2   3      275.30      325.42     32.27 o
 -14   2   3      904.96      976.65     63.23 o
 -13   2   3       62.67       52.46      7.81 o
 -12   2   3     1426.78     1364.47     54.74 o
 -11   2   3     1076.50     1129.42     26.27 o
 -10   2   3     1117.78     1014.87     26.40 o
  -9   2   3        0.34        3.12      3.18 o
  -8   2   3     4966.58     5001.32     75.57 o
  -7   2   3      988.49     1055.47     33.69 o
  -6   2   3      206.52      280.30     12.02 o
  -5   2   3     3628.18     4000.98     36.60 o
  -4   2   3     8757.57     9645.03     57.63 o
  -3   2   3     3005.35     3260.18     24.43 o
  -2   2   3        5.18       22.42      4.66 o
  -1   2   3     9453.89     9586.42     64.59 o
   0   2   3     8600.51     8844.94     81.60 o
   1   2   3       35.43       39.90      2.93 o
   2   2   3    10392.47    10629.75     81.61 o
   3   2   3      812.46      789.52     10.09 o
   4   2   3     2307.87     2401.32     20.58 o
   5   2   3       29.30       27.28      2.89 o
   6   2   3     4863.82     4963.06     35.02 o
   7   2   3      816.81      815.62     17.07 o
   8   2   3     9157.78     9231.80     77.63 o
   9   2   3       77.05      108.15     10.07 o
  10   2   3      416.96      342.38     28.83 o
  11   2   3      137.34      122.07     14.47 o
  12   2   3     1176.86     1182.56     35.77 o
  13   2   3      895.26      882.88     32.43 o
  14   2   3     1371.27     1196.77     41.67 o
  15   2   3      344.03      337.58     22.62 o
  16   2   3      302.33      289.26     26.94 o
  17   2   3        1.16       12.93     11.31 o
  18   2   3       40.30       38.39     12.26 o
  19   2   3       66.46       91.83     15.74 o
  20   2   3      784.36      689.64     37.75 o
  21   2   3        0.13       33.70     13.69 o
  22   2   3      113.41       83.61     21.07 o
  23   2   3        1.90       47.19     38.15 o
  24   2   3        5.23       42.02     24.88 o
  25   2   3        0.05       34.99     20.37 o
  26   2   3      100.28      156.75     37.96 o
 -27   3   3        0.95       34.55     18.85 o
 -26   3   3       89.21       71.45     17.92 o
 -25   3   3       20.24       34.33     15.37 o
 -24   3   3      247.37      216.45     29.90 o
 -23   3   3        1.25        3.41     26.60 o
 -22   3   3       11.66       22.93     14.13 o
 -21   3   3      143.42      116.54     31.03 o
 -20   3   3      133.17      220.70     28.25 o
 -19   3   3       72.00       68.11     18.33 o
 -18   3   3      212.75      217.39     25.08 o
 -17   3   3       79.96       82.30     18.10 o
 -16   3   3        3.78       -1.23     24.38 o
 -15   3   3     1195.48     1125.22     69.49 o
 -14   3   3     1678.66     1681.27    137.37 o
 -13   3   3      559.11      564.30     33.34 o
 -12   3   3     2033.47     2050.07     59.31 o
 -11   3   3       32.37       62.86     13.64 o
 -10   3   3      522.37      537.63     29.86 o
  -9   3   3     6879.24     7214.87    253.25 o
  -8   3   3     1227.73     1086.48     29.57 o
  -7   3   3     1763.30     1900.42     36.84 o
  -6   3   3    11205.81    11362.53     67.45 o
  -5   3   3     2039.62     2157.88     28.69 o
  -4   3   3      175.81      229.17     10.49 o
  -3   3   3        6.85        1.43      3.61 o
  -2   3   3     9266.50     9324.83     64.34 o
  -1   3   3     1246.36     1290.80     15.08 o
   0   3   3     6362.38     6913.86     57.28 o
   1   3   3      813.52      863.86     11.63 o
   2   3   3       59.51       64.41      3.36 o
   3   3   3       16.13       15.38      2.68 o
   4   3   3     9394.45     9470.30     62.37 o
   5   3   3     1063.98     1108.87     25.42 o
   6   3   3    10867.98    11055.58     73.19 o
   7   3   3     2832.32     2810.09     27.32 o
   8   3   3       62.51       46.74      4.65 o
   9   3   3      450.66      441.96     12.17 o
  10   3   3     3744.00     3478.20     56.71 o
  11   3   3      283.05      301.28     18.76 o
  12   3   3     1167.39     1112.77     35.67 o
  13   3   3      556.28      517.57     25.40 o
  14   3   3       68.22       99.63     14.02 o
  15   3   3       86.69       99.45     14.14 o
  16   3   3     1247.44     1238.55     43.41 o
  17   3   3      343.84      322.15     34.29 o
  18   3   3     1970.86     1817.38     62.82 o
  19   3   3      199.53      208.77     20.69 o
  20   3   3      143.08      126.23     24.75 o
  21   3   3        8.89       12.06     17.68 o
  22   3   3      185.46      259.87     35.85 o
  23   3   3      208.77      236.75     33.33 o
  24   3   3       98.78      100.00     23.65 o
 -26   4   3       22.76       66.19     33.50 o
 -25   4   3        1.32       41.74     21.83 o
 -24   4   3        2.98       19.89     14.75 o
 -23   4   3      608.07      622.04     38.46 o
 -22   4   3        2.49       22.91     13.20 o
 -21   4   3      898.43      933.29     44.46 o
 -20   4   3      333.28      326.94     36.23 o
 -19   4   3        0.06        4.17     10.01 o
 -18   4   3      743.38      748.28     36.88 o
 -17   4   3     4165.53     4160.48     82.05 o
 -16   4   3      251.73      217.73     20.88 o
 -15   4   3     1754.55     1822.69     66.78 o
 -14   4   3      408.71      459.75     26.81 o
 -13   4   3      468.46      467.78     25.59 o
 -12   4   3       11.49       26.18      9.32 o
 -11   4   3     5051.78     4937.95     73.78 o
 -10   4   3        0.87       22.77      9.19 o
  -9   4   3    14078.27    13686.44    114.66 o
  -8   4   3        1.23       14.60      5.69 o
  -7   4   3      367.87      400.75     15.33 o
  -6   4   3       12.85       18.03      7.29 o
  -5   4   3    20642.48    20023.19    125.74 o
  -4   4   3      179.43      183.07     14.91 o
  -3   4   3    20149.65    20258.25     88.05 o
  -2   4   3     1737.18     1808.13     25.04 o
  -1   4   3     1414.78     1674.67     22.08 o
   0   4   3       47.04       45.30      6.04 o
   1   4   3    11844.34    11826.50     65.67 o
   2   4   3       81.52       78.38      6.40 o
   3   4   3     8143.11     7829.69     48.98 o
   4   4   3      324.97      350.49     16.06 o
   5   4   3     1149.96     1245.43     29.36 o
   6   4   3       71.93       66.50      8.15 o
   7   4   3     5635.47     5447.71     62.92 o
   8   4   3        1.16        4.31      5.90 o
   9   4   3     4963.79     4806.08     83.00 o
  10   4   3      130.35      109.28      7.63 o
  11   4   3       76.68       74.04      6.70 o
  12   4   3      126.66      137.45     15.04 o
  13   4   3      901.56      856.72     36.34 o
  14   4   3        0.08       26.21     10.79 o
  15   4   3     2151.69     2101.53     54.67 o
  16   4   3       64.64       65.23     12.92 o
  17   4   3        0.12       38.92     22.69 o
  18   4   3      161.14      166.45     56.39 o
  19   4   3      228.44      309.85     36.85 o
  20   4   3        0.52       51.17     24.89 o
  21   4   3      926.02      998.21     65.37 o
  22   4   3       37.66       89.38     28.00 o
  23   4   3        0.72       12.69     18.35 o
 -25   5   3       15.64       32.03     23.59 o
 -24   5   3       17.43        3.54     19.47 o
 -23   5   3        0.17       26.20     16.64 o
 -22   5   3       16.99       23.02     38.07 o
 -21   5   3       34.25       46.13     14.95 o
 -20   5   3      734.27      666.39     37.66 o
 -19   5   3       26.62       66.49     15.46 o
 -18   5   3      108.95      113.62     18.43 o
 -17   5   3        0.14       11.72     12.14 o
 -16   5   3       44.77       59.13     13.23 o
 -15   5   3      143.81      150.45     17.75 o
 -14   5   3       16.74       33.31     11.98 o
 -13   5   3     1422.69     1365.53     47.40 o
 -12   5   3     1152.91     1131.32     38.73 o
 -11   5   3      387.95      351.38     17.53 o
 -10   5   3       11.58       -2.17     14.48 o
  -9   5   3        2.74       28.29     13.43 o
  -8   5   3      157.57      198.86     14.28 o
  -7   5   3      986.34      989.82     28.65 o
  -6   5   3     3819.08     3934.07     55.96 o
  -5   5   3      261.57      255.56     12.39 o
  -4   5   3       24.27       25.72      5.65 o
  -3   5   3      327.60      319.32      9.79 o
  -2   5   3     2221.32     2064.70     31.34 o
  -1   5   3      485.28      470.96     16.04 o
   0   5   3     2747.53     2795.37     45.19 o
   1   5   3      102.46       93.73     11.54 o
   2   5   3       25.90       14.93     22.60 o
   3   5   3      699.81      678.69     23.44 o
   4   5   3     1019.39      968.18     42.72 o
   5   5   3     1783.75     1735.86     84.71 o
   6   5   3     1378.99     1276.06     74.31 o
   7   5   3      165.96      173.10     18.12 o
   8   5   3      162.54      164.34     17.77 o
   9   5   3       76.23       72.97     17.92 o
  10   5   3     1380.81     1341.26     47.77 o
  11   5   3      173.78      179.14     19.33 o
  12   5   3      742.37      753.91     40.87 o
  13   5   3       10.66       20.64     25.48 o
  14   5   3       30.79       27.49     26.08 o
  15   5   3       10.51       16.38     13.55 o
  16   5   3       80.53      112.94     22.27 o
  17   5   3      212.74      194.95     28.91 o
  18   5   3      504.95      549.95     46.64 o
  19   5   3        1.74       26.65     18.77 o
  20   5   3       20.15       20.22     24.05 o
  21   5   3       17.66       16.16     32.86 o
  22   5   3        0.36       38.02     27.60 o
 -21   6   3       28.50       33.53     26.66 o
 -20   6   3       38.49       68.94     18.15 o
 -19   6   3        9.67       28.24     15.85 o
 -18   6   3      141.52      116.95     17.65 o
 -17   6   3       14.72       44.62     13.69 o
 -16   6   3      817.56      821.94     52.96 o
 -15   6   3       28.13       69.06     21.26 o
 -14   6   3      265.24      290.18     29.99 o
 -13   6   3      246.48      256.75     27.25 o
 -12   6   3      467.40      503.21     36.13 o
 -11   6   3      732.37      764.57     43.51 o
 -10   6   3     1975.98     1930.63     49.28 o
  -9   6   3      224.83      266.74     19.63 o
  -8   6   3      402.48      438.22     23.94 o
  -7   6   3      474.60      484.75     22.61 o
  -6   6   3      122.60      126.51     13.68 o
  -5   6   3      731.47      731.40     31.82 o
  -4   6   3     2917.25     2718.56     50.92 o
  -3   6   3       15.02        8.34      9.25 o
  -2   6   3       32.58       23.29      9.93 o
  -1   6   3       46.24       62.22     10.20 o
   0   6   3       12.98       22.00      9.78 o
   1   6   3      106.04      119.86     14.13 o
   2   6   3      760.64      751.88     30.69 o
   3   6   3       21.81       17.99     12.53 o
   4   6   3      330.96      318.48     47.00 o
   5   6   3        0.18       10.15     21.15 o
   6   6   3      313.72      365.77     27.50 o
   7   6   3      280.42      272.38     24.68 o
   8   6   3     1626.77     1590.59     93.76 o
   9   6   3       19.62       63.56     26.42 o
  10   6   3      284.38      382.85     50.77 o
  11   6   3       13.83       27.52     24.22 o
  12   6   3      348.40      405.23     53.92 o
  13   6   3      592.31      549.64     64.92 o
  14   6   3      668.23      746.61     73.80 o
  15   6   3       12.26       70.29     35.71 o
  16   6   3      236.01      269.28     49.70 o
  17   6   3        9.51       30.94     28.48 o
  18   6   3      143.29      143.31     44.31 o
  19   6   3       58.33       78.73     39.09 o
 -18   7   3       18.10       23.76     29.71 o
 -17   7   3       32.08       17.22     21.85 o
 -16   7   3        1.46        0.66     25.02 o
 -15   7   3      143.93      151.34     24.58 o
 -14   7   3      134.66      107.92     21.46 o
 -13   7   3      638.83      718.29     47.05 o
 -12   7   3       15.36       38.15     15.73 o
 -11   7   3      101.68      147.43     23.92 o
 -10   7   3        6.87       35.41     29.65 o
  -9   7   3        7.73       67.29     19.61 o
  -8   7   3       57.12       95.58     20.15 o
  -7   7   3     1475.90     1566.89     48.58 o
  -6   7   3      490.77      449.62     23.96 o
  -5   7   3        4.22       19.85     11.30 o
  -4   7   3       43.32       32.82     16.34 o
  -3   7   3      155.12      171.59     18.83 o
  -2   7   3      537.80      541.38     34.45 o
  -1   7   3      845.42      870.91     37.45 o
   0   7   3      100.49      132.03     16.48 o
   1   7   3       16.56       17.18      9.94 o
   2   7   3       16.03       16.45     10.51 o
   3   7   3      245.63      299.07     22.56 o
   4   7   3      216.90      237.00     19.92 o
   5   7   3     1893.36     1896.76     53.31 o
   6   7   3       49.03       49.97     12.02 o
   7   7   3      729.78      673.67     43.85 o
   8   7   3       87.06      182.56     43.73 o
   9   7   3      121.72      212.15     45.16 o
  10   7   3      208.74      191.45     40.50 o
  11   7   3      399.48      356.90     56.08 o
  12   7   3        9.80       12.89     24.80 o
  13   7   3       80.52      123.65     37.70 o
  14   7   3        0.01       60.35     38.94 o
  15   7   3      103.33      118.24     42.09 o
  16   7   3       15.64       47.73     32.76 o
 -16   8   3        0.18       61.28     35.96 o
 -15   8   3       18.64       54.16     28.93 o
 -14   8   3        0.71       53.17     29.97 o
 -13   8   3        8.02       10.91     23.80 o
 -12   8   3        9.53        8.35     19.28 o
 -11   8   3        8.64       -4.66     17.73 o
 -10   8   3        6.82       24.97     17.50 o
  -9   8   3        1.78       23.73     17.09 o
  -8   8   3       43.18       77.58     20.49 o
  -7   8   3       34.03       23.13     13.36 o
  -6   8   3      124.94      187.43     25.81 o
  -5   8   3       11.34       61.06     19.87 o
  -4   8   3       61.98       91.67     18.67 o
  -3   8   3       95.91      130.31     18.67 o
  -2   8   3      160.01      171.60     20.29 o
  -1   8   3        5.94        0.97     10.89 o
   0   8   3        8.42       19.96     23.03 o
   1   8   3        4.06       20.52     13.06 o
   2   8   3      105.57       93.04     19.81 o
   3   8   3       22.97       37.10     17.76 o
   4   8   3       15.72       27.88     16.42 o
   5   8   3       10.07       36.19     18.50 o
   6   8   3      133.54      110.67     26.00 o
   7   8   3       18.53       10.45     19.03 o
   8   8   3       29.95       62.56     19.45 o
   9   8   3        7.12       61.64     32.33 o
  10   8   3       15.89       42.53     28.89 o
  11   8   3       83.20       87.93     33.24 o
  12   8   3       23.51       23.01     26.91 o
 -12   9   3       51.17       38.76     29.78 o
 -11   9   3        8.66       14.75     25.31 o
 -10   9   3        0.09       26.01     23.70 o
  -9   9   3       74.19       35.64     24.80 o
  -8   9   3       74.50       78.47     32.89 o
  -7   9   3      390.42      371.91     36.60 o
  -6   9   3       95.22       94.68     21.77 o
  -5   9   3      152.64      193.85     27.07 o
  -4   9   3        9.15       21.35     20.23 o
  -3   9   3       83.39      119.88     33.02 o
  -2   9   3       14.77       48.84     22.57 o
  -1   9   3      115.00      124.16     27.76 o
   0   9   3       86.15      112.86     23.91 o
   1   9   3       25.50       26.53     18.22 o
   2   9   3        0.38       -0.30     13.42 o
   3   9   3      281.37      262.58     33.43 o
   4   9   3       12.17       13.64     30.21 o
   5   9   3      415.40      352.86     37.51 o
   6   9   3        1.07        0.78     30.57 o
   7   9   3       77.39       87.56     35.34 o
   8   9   3        3.29       24.58     22.88 o
  -1  10   3        0.00       -6.19     21.32 o
   1  10   3       33.78       72.59     35.64 o
 -29   0   4      151.25      157.42     40.33 o
 -28   0   4      377.46      330.02     54.02 o
 -27   0   4       31.70       29.09     24.34 o
 -26   0   4       92.55       90.70     34.45 o
 -25   0   4       85.19       93.94     32.73 o
 -24   0   4      397.23      461.17     56.87 o
 -23   0   4      111.66      176.80     40.14 o
 -22   0   4     1275.39     1319.06     88.00 o
 -21   0   4      409.13      462.74     55.12 o
 -20   0   4     1308.53     1248.48     81.56 o
 -19   0   4        7.02       36.05     25.93 o
 -18   0   4      249.64      231.24     36.53 o
 -17   0   4      139.04      159.92     37.40 o
 -16   0   4    12379.30    12365.79    220.85 o
 -15   0   4      239.32      222.88     39.44 o
 -14   0   4    16613.47    15668.97    233.51 o
 -13   0   4     1143.77     1087.41     41.57 o
 -12   0   4     3227.11     3419.45     79.68 o
 -11   0   4     1096.92     1141.13     33.54 o
 -10   0   4    30758.04    30169.46    297.93 o
  -9   0   4     1550.10     1635.66     35.19 o
  -8   0   4    12272.44    13028.41     92.37 o
  -7   0   4       21.25       31.58      5.09 o
  -6   0   4      888.33      934.50     18.03 o
  -5   0   4       20.72       49.47      4.98 o
  -4   0   4    62265.23    62000.41   1215.55 o
  -3   0   4       25.98       18.86      4.81 o
  -2   0   4    30562.46    31488.35    153.75 o
  -1   0   4      995.62      899.76     23.52 o
   0   0   4     4446.40     4387.15     49.38 o
   1   0   4      578.58      624.15     15.44 o
   2   0   4   396254.91   343599.41   2028.63 o
   3   0   4       25.04       37.95      7.82 o
   4   0   4    39326.84    39856.13    218.67 o
   5   0   4     1173.05     1150.05     23.61 o
   6   0   4     9502.76    10291.17     75.32 o
   7   0   4     1470.12     1546.75     31.58 o
   8   0   4    10910.99    10473.40     86.57 o
   9   0   4     2700.18     2802.53     60.25 o
  10   0   4     6945.15     6785.54    157.30 o
  11   0   4      162.19      136.03     23.94 o
  12   0   4       77.77       79.47     20.35 o
  13   0   4      855.82      812.19     52.70 o
  14   0   4     1743.37     1891.65     84.27 o
  15   0   4      229.81      233.85     34.12 o
  16   0   4      920.56     1002.13     66.11 o
  17   0   4        5.06       31.52     19.03 o
  18   0   4       28.90       59.67     25.95 o
  19   0   4       87.77       54.07     22.05 o
  20   0   4       81.25      103.33     30.02 o
  21   0   4        5.37       16.32     18.58 o
  22   0   4      489.22      542.34     43.60 o
  23   0   4       67.99       86.49     17.66 o
  24   0   4       11.77       14.86     36.61 o
  25   0   4       31.86       44.94     17.98 o
 -29   1   4       43.00       12.78     21.43 o
 -28   1   4       36.69       55.91     55.19 o
 -27   1   4       12.23       20.07     27.08 o
 -26   1   4      160.09      187.62     38.01 o
 -25   1   4      834.54      854.87     55.45 o
 -24   1   4      127.79      168.61     26.93 o
 -23   1   4       16.05       26.64     14.07 o
 -22   1   4       15.86       19.05     19.80 o
 -21   1   4       83.16       98.42     21.23 o
 -20   1   4      431.79      423.03     35.60 o
 -19   1   4     1001.08     1040.45     51.47 o
 -18   1   4      137.72      144.14     35.54 o
 -17   1   4      712.60      747.61     42.04 o
 -16   1   4       85.61       86.48     17.75 o
 -15   1   4      798.55      772.36     53.23 o
 -14   1   4     2326.43     2348.30     64.90 o
 -13   1   4     7285.26     7288.35    108.71 o
 -12   1   4      956.85      990.34     56.55 o
 -11   1   4     6396.69     6713.61     88.15 o
 -10   1   4      295.18      320.28     12.78 o
  -9   1   4     5908.03     6221.75     51.31 o
  -8   1   4     1701.37     1755.40     26.05 o
  -7   1   4      806.79      896.87     15.95 o
  -6   1   4      131.80      102.59      5.40 o
  -5   1   4     5091.68     5479.28     44.64 o
  -4   1   4      463.71      478.29     11.60 o
  -3   1   4    62940.34    60585.64    173.30 o
  -2   1   4     1743.68     1622.39     21.97 o
  -1   1   4     3374.38     4180.48     27.29 o
   0   1   4     7192.93     7585.46     76.50 o
   1   1   4      320.24      312.65     10.30 o
   2   1   4      931.06      972.29     15.67 o
   3   1   4     1966.33     2013.81     22.36 o
   4   1   4     3679.17     3710.79     30.34 o
   5   1   4    34366.07    34683.61    122.96 o
   6   1   4       31.03       24.20      3.84 o
   7   1   4    11367.83    11463.78    102.41 o
   8   1   4        3.66       20.55      5.49 o
   9   1   4     2726.39     2976.26     37.64 o
  10   1   4      107.77      113.41     11.65 o
  11   1   4     4808.93     4621.97    144.74 o
  12   1   4      173.59      163.19     18.90 o
  13   1   4     1881.07     1800.77     46.80 o
  14   1   4       38.09       74.97     13.98 o
  15   1   4       78.56       66.38     10.21 o
  16   1   4      344.78      346.62     22.97 o
  17   1   4      494.92      519.72     29.20 o
  18   1   4      156.60      165.85     17.96 o
  19   1   4      473.33      462.54     29.90 o
  20   1   4        2.21       25.85     12.47 o
  21   1   4        4.74        7.94     11.54 o
  22   1   4        1.41       23.53     14.84 o
  23   1   4      172.57      209.94     26.28 o
  24   1   4       80.20       95.54     24.95 o
  25   1   4      123.01      176.49     42.27 o
  26   1   4       19.53       11.87     24.42 o
  27   1   4        1.42       45.62     29.46 o
 -29   2   4       51.38       60.99     28.37 o
 -28   2   4        0.66       -5.32     16.81 o
 -27   2   4      468.45      509.75     38.24 o
 -26   2   4       18.59       16.68     38.36 o
 -25   2   4        0.61       52.99     18.95 o
 -24   2   4       38.60       68.09     20.51 o
 -23   2   4      300.14      296.83     32.96 o
 -22   2   4      114.41      156.93     33.69 o
 -21   2   4      997.49     1016.59     54.18 o
 -20   2   4       61.43       66.94     27.79 o
 -19   2   4      572.74      602.53     64.26 o
 -18   2   4        1.16      -10.48     13.70 o
 -17   2   4      667.65      672.92     39.80 o
 -16   2   4      183.29      151.34     35.31 o
 -15   2   4     1711.06     1549.34     55.48 o
 -14   2   4      205.60      215.13     13.55 o
 -13   2   4      794.59      702.96     30.13 o
 -12   2   4       67.70       48.60      6.64 o
 -11   2   4     6166.47     6146.65     61.54 o
 -10   2   4     4968.00     5208.07     50.45 o
  -9   2   4     3111.61     3041.97     61.70 o
  -8   2   4      559.53      574.73     21.21 o
  -7   2   4      517.71      508.96     13.77 o
  -6   2   4     1533.23     1675.72     25.59 o
  -5   2   4      136.97       75.48      7.95 o
  -4   2   4    12507.54    13635.79    122.37 o
  -3   2   4      285.14      355.22      9.44 o
  -2   2   4       11.27       34.32      3.92 o
  -1   2   4     3013.30     3036.24     27.21 o
   0   2   4        3.62        7.25      2.73 o
   1   2   4     2976.99     3109.12     20.86 o
   2   2   4     1111.68     1098.12     12.99 o
   3   2   4    12668.79    12771.75     96.80 o
   4   2   4      635.14      630.54     10.14 o
   5   2   4     2003.64     1955.10     20.21 o
   6   2   4       92.55       89.40      5.52 o
   7   2   4     2857.73     2921.03     29.21 o
   8   2   4      211.44      231.14     14.78 o
   9   2   4     6131.90     5723.22     70.29 o
  10   2   4     1267.82     1210.34     49.81 o
  11   2   4        1.22       34.15     15.01 o
  12   2   4      191.51      180.09     15.49 o
  13   2   4      989.41      985.97     43.20 o
  14   2   4      138.12      142.18     15.64 o
  15   2   4      768.95      724.19     32.26 o
  16   2   4      654.35      606.76     30.53 o
  17   2   4        8.31       14.32     14.75 o
  18   2   4       58.15       66.58     13.28 o
  19   2   4      302.06      378.97     31.02 o
  20   2   4        4.52       12.03     12.85 o
  21   2   4      759.57      922.99     59.60 o
  22   2   4       17.97      117.78     59.26 o
  23   2   4       47.71      152.39     66.69 o
  24   2   4       16.68       71.34     25.87 o
  25   2   4        4.04        6.58     25.90 o
 -28   3   4        1.89       14.20     19.97 o
 -27   3   4       15.49       15.34     19.57 o
 -26   3   4       21.57       29.56     21.73 o
 -25   3   4      168.02      119.19     23.93 o
 -24   3   4      264.75      287.21     38.38 o
 -23   3   4       46.11       34.05     17.76 o
 -22   3   4       55.09      101.89     20.84 o
 -21   3   4      137.50      133.31     34.32 o
 -20   3   4      124.69      103.10     21.64 o
 -19   3   4       11.55       39.56     19.11 o
 -18   3   4     1063.92     1121.53    103.78 o
 -17   3   4       28.75       18.38     14.67 o
 -16   3   4      435.40      462.80     33.23 o
 -15   3   4      154.98      171.62     21.61 o
 -14   3   4      660.34      641.98     65.38 o
 -13   3   4      457.52      406.85     29.13 o
 -12   3   4     5713.03     5448.97     96.22 o
 -11   3   4      798.97      804.44     63.07 o
 -10   3   4       34.51       63.04     15.36 o
  -9   3   4      441.85      446.90     27.45 o
  -8   3   4    18076.68    18420.63     97.49 o
  -7   3   4     2425.77     2194.86     47.12 o
  -6   3   4     4306.06     4082.90     39.22 o
  -5   3   4      656.01      532.80     12.92 o
  -4   3   4     2962.71     2880.09     32.02 o
  -3   3   4      369.99      324.21     11.91 o
  -2   3   4      545.32      501.47     11.39 o
  -1   3   4     1718.70     1682.88     27.39 o
   0   3   4    14275.76    14678.30    107.64 o
   1   3   4     3183.35     3186.27     38.84 o
   2   3   4      714.69      672.33     10.94 o
   3   3   4      243.96      249.34      7.74 o
   4   3   4     3933.44     4112.69     29.74 o
   5   3   4       99.11      111.98      6.79 o
   6   3   4     5522.37     5328.14     36.72 o
   7   3   4      249.04      287.56      8.33 o
   8   3   4     2905.09     2965.54     29.06 o
   9   3   4      298.72      270.53     11.48 o
  10   3   4      436.13      454.66     21.02 o
  11   3   4      178.27      165.70     17.65 o
  12   3   4      532.19      509.53     24.60 o
  13   3   4       17.53       25.09     10.74 o
  14   3   4      242.69      204.48     18.18 o
  15   3   4       62.57       90.87     18.16 o
  16   3   4      217.25      245.39     20.36 o
  17   3   4       50.13       53.49     16.26 o
  18   3   4      284.75      316.59     33.85 o
  19   3   4      126.72      116.05     23.56 o
  20   3   4      124.03      136.73     49.87 o
  21   3   4        1.48       27.08     16.30 o
  22   3   4       59.59      106.69     24.94 o
  23   3   4       35.55       57.36     70.32 o
  24   3   4      212.72      171.30     48.04 o
 -26   4   4       20.12        3.89     20.01 o
 -25   4   4       11.27       -4.46     18.47 o
 -24   4   4       52.79       74.78     15.84 o
 -23   4   4       10.19       15.33     13.63 o
 -22   4   4       54.63       74.56     18.11 o
 -21   4   4       53.86       87.91     17.73 o
 -20   4   4       17.33       36.22     12.80 o
 -19   4   4       18.09       17.01     12.33 o
 -18   4   4      168.43      175.65     20.09 o
 -17   4   4      198.37      194.92     21.45 o
 -16   4   4       77.66       87.53     16.96 o
 -15   4   4      432.60      418.30     26.38 o
 -14   4   4        0.50       24.60     12.40 o
 -13   4   4      783.05      766.20     32.11 o
 -12   4   4        7.61       12.10      9.16 o
 -11   4   4      192.71      204.98     25.62 o
 -10   4   4       20.45       28.57      7.74 o
  -9   4   4      164.60      213.91     16.11 o
  -8   4   4      693.55      688.61     20.02 o
  -7   4   4     6163.37     6296.66     56.75 o
  -6   4   4     1672.38     1721.13     36.36 o
  -5   4   4       15.87       28.18      8.08 o
  -4   4   4      640.41      731.28     37.35 o
  -3   4   4       11.31       29.04     14.71 o
  -2   4   4      442.53      533.49     18.08 o
  -1   4   4       53.21       23.78      5.89 o
   0   4   4      159.97      152.73      7.07 o
   1   4   4       28.94       35.15      3.25 o
   2   4   4      692.99      858.95     18.09 o
   3   4   4      186.62      194.70     10.04 o
   4   4   4      290.87      292.69     15.27 o
   5   4   4      136.94      137.65     10.99 o
   6   4   4       26.67       42.08      6.39 o
   7   4   4      781.57      831.77     23.82 o
   8   4   4      143.75      134.05      8.46 o
   9   4   4      249.20      274.77     11.76 o
  10   4   4       94.04      100.04      9.05 o
  11   4   4      342.22      340.97     14.92 o
  12   4   4       69.69       81.29     12.05 o
  13   4   4       57.73       79.69     12.55 o
  14   4   4       11.19       27.13      9.92 o
  15   4   4      160.35      173.59     26.15 o
  16   4   4       89.89      132.94     45.67 o
  17   4   4       62.67       67.33     21.61 o
  18   4   4        5.41        9.46     16.32 o
  19   4   4       24.19       96.68     26.54 o
  20   4   4       30.32       56.49     20.49 o
  21   4   4        1.21       14.77     19.07 o
  22   4   4        0.34       -2.68     21.29 o
  23   4   4        3.62        0.04     24.90 o
 -26   5   4       21.32       48.46     31.66 o
 -25   5   4        8.37       65.52     28.84 o
 -24   5   4       90.56       91.68     31.37 o
 -23   5   4        6.61       38.49     26.90 o
 -22   5   4       37.15       60.95     15.65 o
 -21   5   4        8.17       21.11     13.67 o
 -20   5   4      161.14      185.40     31.35 o
 -19   5   4        0.16       18.86     17.93 o
 -18   5   4     1137.91     1115.51     45.44 o
 -17   5   4       27.92       83.38     17.50 o
 -16   5   4     1151.24     1224.01     45.09 o
 -15   5   4       37.99       34.18     11.55 o
 -14   5   4     2252.41     2121.65     64.46 o
 -13   5   4        7.62       31.26     11.16 o
 -12   5   4      657.05      697.82     23.30 o
 -11   5   4      314.28      333.13     18.18 o
 -10   5   4      406.29      414.35     17.74 o
  -9   5   4       32.75       32.79      7.82 o
  -8   5   4       52.90       68.15      9.65 o
  -7   5   4      467.37      471.21     20.38 o
  -6   5   4     7557.22     6994.09     79.27 o
  -5   5   4     1026.95      999.73     18.38 o
  -4   5   4     1294.85     1187.62     21.11 o
  -3   5   4      353.67      314.67     13.80 o
  -2   5   4     2149.78     2029.30     26.49 o
  -1   5   4      485.35      481.98     15.63 o
   0   5   4     2758.49     2583.88     60.24 o
   1   5   4      257.46      281.71     15.74 o
   2   5   4        3.30        2.21      5.68 o
   3   5   4       55.19       35.65     14.03 o
   4   5   4      434.01      425.60     36.54 o
   5   5   4      367.25      335.43     33.08 o
   6   5   4      724.54      718.83     57.42 o
   7   5   4      259.18      325.38     43.56 o
   8   5   4       74.54       88.19     13.40 o
   9   5   4       33.81       28.53      9.83 o
  10   5   4      410.28      465.89     44.38 o
  11   5   4       76.37      109.60     44.22 o
  12   5   4     1468.02     1571.94     94.55 o
  13   5   4       27.69       85.77     35.90 o
  14   5   4      443.73      369.06     51.47 o
  15   5   4       14.04       60.69     27.43 o
  16   5   4      945.45      893.53     79.42 o
  17   5   4        4.51       49.65     24.26 o
  18   5   4      396.16      427.46     41.10 o
  19   5   4       20.45       89.74     24.88 o
  20   5   4       38.15       68.15     22.94 o
  21   5   4        2.67       45.26     24.61 o
  22   5   4       21.05       11.67     21.82 o
 -21   6   4      151.61      121.63     38.96 o
 -20   6   4       35.47       66.85     34.58 o
 -19   6   4       50.92        6.09     19.42 o
 -18   6   4        1.29       -2.85     11.97 o
 -17   6   4      396.58      401.61     30.46 o
 -16   6   4       99.76      116.77     22.20 o
 -15   6   4      597.22      614.39     33.10 o
 -14   6   4      200.69      196.35     25.00 o
 -13   6   4      205.29      193.53     25.87 o
 -12   6   4        6.61       37.52     19.76 o
 -11   6   4       86.45      105.52     19.59 o
 -10   6   4      626.35      612.07     28.22 o
  -9   6   4     1341.61     1346.82     40.60 o
  -8   6   4       18.30       24.87      8.64 o
  -7   6   4        8.97       13.67      8.07 o
  -6   6   4        7.52       39.41     14.13 o
  -5   6   4       43.55       36.83     15.14 o
  -4   6   4      513.07      488.96     40.27 o
  -3   6   4     3463.09     3436.34     67.27 o
  -2   6   4       66.88       75.86     13.27 o
  -1   6   4      679.94      656.75     29.64 o
   0   6   4        1.89        2.30      9.59 o
   1   6   4       25.91       51.53     11.16 o
   2   6   4      293.51      322.97     22.73 o
   3   6   4      191.08      186.19     19.52 o
   4   6   4        1.94        0.67     11.50 o
   5   6   4      136.44      123.93     16.70 o
   6   6   4        4.78        3.95     12.07 o
   7   6   4       59.29      100.84     16.30 o
   8   6   4       18.63       38.31     28.03 o
   9   6   4      620.56      592.44     60.84 o
  10   6   4       49.81       50.60     29.06 o
  11   6   4     1744.67     1658.25    102.48 o
  12   6   4       84.20       79.55     30.38 o
  13   6   4      293.63      373.98     55.01 o
  14   6   4       12.60       34.32     28.30 o
  15   6   4      253.45      266.51     49.52 o
  16   6   4       26.09       26.72     24.85 o
  17   6   4       75.14       65.74     27.56 o
  18   6   4        9.10       55.34     32.96 o
 -19   7   4      309.37      334.27     59.25 o
 -18   7   4        1.88       50.03     31.73 o
 -17   7   4      338.11      337.81     56.72 o
 -16   7   4       41.95       38.31     29.68 o
 -15   7   4       28.80       13.20     12.95 o
 -14   7   4      152.61      192.85     28.63 o
 -13   7   4      759.52      853.43     52.52 o
 -12   7   4      147.82      140.14     24.11 o
 -11   7   4      938.63     1014.40     52.92 o
 -10   7   4       11.63       36.46     15.66 o
  -9   7   4       68.72       73.55     19.40 o
  -8   7   4      328.43      397.69     48.44 o
  -7   7   4     1765.21     1807.40     69.86 o
  -6   7   4      921.15      903.99     40.04 o
  -5   7   4     1550.36     1484.85     50.17 o
  -4   7   4       17.37       18.13      9.55 o
  -3   7   4        3.68        9.72      9.65 o
  -2   7   4        1.30        6.18     10.07 o
  -1   7   4     2692.83     2680.12     68.40 o
   0   7   4       38.01       65.55     14.95 o
   1   7   4     1083.55     1049.98     39.76 o
   2   7   4       20.70       20.14      9.79 o
   3   7   4        5.27        5.65      9.18 o
   4   7   4        0.66       25.09     15.98 o
   5   7   4     1813.43     1723.49     68.81 o
   6   7   4      105.56      109.11     22.18 o
   7   7   4      703.10      731.93     69.40 o
   8   7   4      342.59      318.98     51.35 o
   9   7   4       51.35       21.68     22.43 o
  10   7   4       30.57      126.92     37.06 o
  11   7   4      479.90      600.23     69.04 o
  12   7   4        8.15       13.06     27.98 o
  13   7   4      361.63      409.20     59.73 o
  14   7   4      199.27      273.77     53.03 o
  15   7   4       70.44      119.35     43.45 o
 -16   8   4      437.06      592.30     73.37 o
 -15   8   4        3.69       54.08     32.40 o
 -14   8   4      263.03      288.23     54.16 o
 -13   8   4       20.26       17.04     20.89 o
 -12   8   4      153.11      140.24     33.26 o
 -11   8   4       10.47       40.72     28.05 o
 -10   8   4     1670.52     1645.09    153.51 o
  -9   8   4       26.14       56.18     20.06 o
  -8   8   4     1475.43     1469.12     85.31 o
  -7   8   4       23.24       50.76     18.25 o
  -6   8   4       32.21       21.70     14.97 o
  -5   8   4      101.51       71.97     16.15 o
  -4   8   4     2318.61     2267.94     65.63 o
  -3   8   4        0.14       22.23     13.75 o
  -2   8   4      960.79     1025.34     44.26 o
  -1   8   4      107.63       90.18     15.14 o
   0   8   4      261.50      311.83     61.51 o
   1   8   4        7.55       19.47     13.24 o
   2   8   4     1354.19     1318.90     63.53 o
   3   8   4       22.47       29.77     23.85 o
   4   8   4      861.13      853.80     52.35 o
   5   8   4        8.35       32.42     16.64 o
   6   8   4      188.33      161.49     26.43 o
   7   8   4       88.04       64.38     44.34 o
   8   8   4     1069.80      980.28     57.58 o
   9   8   4        1.78       12.29     26.89 o
  10   8   4      550.09      578.44     71.10 o
  11   8   4       40.92       39.48     31.36 o
  12   8   4        9.96       32.19     23.53 o
 -12   9   4       43.54       53.55     32.16 o
 -11   9   4       62.20       22.43     24.75 o
 -10   9   4       14.57       41.81     21.66 o
  -9   9   4       35.67       51.74     31.67 o
  -8   9   4       59.67       56.83     25.39 o
  -7   9   4       76.98       94.16     22.96 o
  -6   9   4      104.27      166.98     37.97 o
  -5   9   4       30.99       46.92     26.31 o
  -4   9   4       83.40       57.16     20.17 o
  -3   9   4       83.28       92.94     24.17 o
  -2   9   4       13.07       25.78     17.83 o
  -1   9   4      258.02      302.83     37.76 o
   0   9   4      105.09      144.64     27.41 o
   1   9   4       41.87       40.93     16.69 o
   2   9   4        6.43       23.95     34.53 o
   3   9   4       64.32       55.06     18.61 o
   4   9   4       57.72       64.75     19.55 o
   5   9   4      115.66      162.08     27.86 o
   6   9   4       46.74      133.80     41.92 o
   7   9   4       38.27       53.38     28.48 o
 -29   1   5       91.20       39.44     22.72 o
 -28   1   5        8.50       34.37     30.63 o
 -27   1   5       12.22       20.65     17.04 o
 -26   1   5       77.12      138.21     30.28 o
 -25   1   5      227.80      218.93     29.36 o
 -24   1   5       97.99       85.59     21.71 o
 -23   1   5        9.02       25.54     16.01 o
 -22   1   5       25.60       33.84     15.22 o
 -21   1   5      358.61      364.35     27.94 o
 -20   1   5        0.09       -0.49     14.83 o
 -19   1   5      667.90      659.96     41.71 o
 -18   1   5       10.43       27.54     14.35 o
 -17   1   5     1419.81     1374.28     59.97 o
 -16   1   5      189.18      172.30     21.81 o
 -15   1   5     1708.96     1740.68     58.04 o
 -14   1   5       60.53       52.32      7.02 o
 -13   1   5     3836.06     3855.16     44.31 o
 -12   1   5     1684.45     1748.94     28.31 o
 -11   1   5    12696.77    13005.24     71.38 o
 -10   1   5     1175.47     1175.74     18.37 o
  -9   1   5      441.56      585.76     13.19 o
  -8   1   5       73.65       93.85      7.31 o
  -7   1   5      392.80      474.13     10.88 o
  -6   1   5       40.74       20.72      4.03 o
  -5   1   5      293.02      376.13     19.38 o
  -4   1   5     2478.40     2431.30     58.53 o
  -3   1   5    12524.05    13594.74     91.15 o
  -2   1   5     1006.83     1058.44     22.15 o
  -1   1   5     5304.38     6078.86     76.86 o
   0   1   5     3933.17     4178.04     43.38 o
   1   1   5    42919.09    43563.62    209.12 o
   2   1   5      398.70      366.95     10.36 o
   3   1   5      103.45      140.20      4.61 o
   4   1   5       28.60       43.98      7.12 o
   5   1   5    15577.96    16402.11     86.64 o
   6   1   5      151.42      147.77      7.96 o
   7   1   5      854.91      905.39     18.82 o
   8   1   5      505.37      512.01     16.22 o
   9   1   5      228.08      238.51     11.10 o
  10   1   5       13.70       10.93      7.66 o
  11   1   5     2129.00     2085.80     60.83 o
  12   1   5        1.98        4.25      8.08 o
  13   1   5     1442.30     1360.83     41.53 o
  14   1   5       67.36       77.40     12.84 o
  15   1   5      171.06      138.06     16.59 o
  16   1   5      282.48      270.96     18.25 o
  17   1   5      140.18      166.86     15.20 o
  18   1   5       20.96       61.58     14.49 o
  19   1   5      596.20      553.27     33.00 o
  20   1   5        0.45       -1.09     11.35 o
  21   1   5       10.09       42.50     13.84 o
  22   1   5       67.18      125.89     27.02 o
  23   1   5       54.38       83.27     18.45 o
  24   1   5       26.83       16.00     13.77 o
  25   1   5       83.30      143.82     40.66 o
  26   1   5        3.45      -17.99     20.68 o
 -29   2   5        0.54      -23.85     23.85 o
 -28   2   5       23.47       57.10     25.33 o
 -27   2   5        5.55       49.46     19.95 o
 -26   2   5      143.13      157.55     35.72 o
 -25   2   5       19.25        0.18     35.25 o
 -24   2   5       89.91      114.49     23.14 o
 -23   2   5       68.25       84.12     22.36 o
 -22   2   5     1497.24     1511.63     67.95 o
 -21   2   5      232.82      238.29     29.09 o
 -20   2   5      474.88      516.26     38.42 o
 -19   2   5        0.91        9.76     12.94 o
 -18   2   5      292.05      313.47     29.46 o
 -17   2   5      685.98      632.11     38.82 o
 -16   2   5     1506.69     1370.18     85.23 o
 -15   2   5       32.12       30.26      9.23 o
 -14   2   5     3367.89     3060.04    102.71 o
 -13   2   5       12.59       24.91      6.42 o
 -12   2   5      105.06      143.23     10.72 o
 -11   2   5        1.18        0.68      4.58 o
 -10   2   5     5350.83     5572.38     69.97 o
  -9   2   5      114.74      127.38     12.18 o
  -8   2   5     3768.43     3799.97     38.16 o
  -7   2   5     1165.53     1331.43     22.27 o
  -6   2   5     1372.74     1528.21     23.57 o
  -5   2   5       64.69       65.66      4.56 o
  -4   2   5      291.58      285.58      8.73 o
  -3   2   5     1560.54     1736.40     24.03 o
  -2   2   5     1935.82     2022.03     31.43 o
  -1   2   5     2758.26     2914.92     25.50 o
   0   2   5      570.55      571.52     10.99 o
   1   2   5        0.23        0.90      4.27 o
   2   2   5     1248.35     1360.25     20.04 o
   3   2   5      233.71      218.45      7.19 o
   4   2   5    12031.16    11608.68    102.69 o
   5   2   5      272.84      288.55      8.39 o
   6   2   5     1023.60     1049.79     16.10 o
   7   2   5     1111.55     1104.86     19.54 o
   8   2   5      812.34      828.12     18.24 o
   9   2   5        0.03        2.49      4.58 o
  10   2   5     5895.79     5721.16     86.36 o
  11   2   5      186.56      193.07     15.09 o
  12   2   5       93.90      123.74     13.15 o
  13   2   5      106.32      141.84     15.23 o
  14   2   5     1116.00     1074.84     37.24 o
  15   2   5      163.36      189.87     19.23 o
  16   2   5     1959.91     1881.14     63.77 o
  17   2   5       37.04       45.69     13.44 o
  18   2   5      244.38      238.36     22.03 o
  19   2   5      142.11      125.39     17.44 o
  20   2   5      162.35      177.12     27.11 o
  21   2   5       23.39       24.12     37.55 o
  22   2   5      351.48      359.25     62.39 o
  23   2   5        4.99        3.65     32.47 o
  24   2   5       13.25      130.78     43.02 o
  25   2   5       23.28       33.35     28.74 o
 -29   3   5        2.14       23.51     23.97 o
 -28   3   5       26.47       38.92     25.05 o
 -27   3   5      119.59      144.91     36.18 o
 -26   3   5      142.47      139.17     26.99 o
 -25   3   5      130.85      130.52     26.68 o
 -24   3   5      476.34      534.34     44.66 o
 -23   3   5      215.95      166.83     27.03 o
 -22   3   5      294.36      350.05     35.62 o
 -21   3   5      238.98      261.32     31.54 o
 -20   3   5      283.84      304.05     31.86 o
 -19   3   5      714.15      664.41     79.89 o
 -18   3   5     1591.65     1611.84     64.84 o
 -17   3   5       19.18       37.08     15.72 o
 -16   3   5      154.66      166.57     23.71 o
 -15   3   5        1.08        5.16     12.16 o
 -14   3   5      864.82      810.99     61.60 o
 -13   3   5       33.04       44.58     18.24 o
 -12   3   5     2161.87     1993.91     59.42 o
 -11   3   5        7.97       40.11     15.31 o
 -10   3   5     7116.48     6927.00    142.12 o
  -9   3   5      464.06      431.01     30.89 o
  -8   3   5       50.91       58.23      6.42 o
  -7   3   5      865.51      922.22     35.14 o
  -6   3   5    14650.03    14471.76    129.33 o
  -5   3   5      218.21      278.80     10.75 o
  -4   3   5     1319.66     1205.51     16.90 o
  -3   3   5     1097.26     1102.31     34.34 o
  -2   3   5     1215.46     1271.15     30.52 o
  -1   3   5      767.00      766.56     15.80 o
   0   3   5     7398.65     7603.85     64.36 o
   1   3   5     5534.31     5603.84     43.41 o
   2   3   5     8060.44     7978.86     39.76 o
   3   3   5      714.94      748.50     12.36 o
   4   3   5      747.25      710.68     18.07 o
   5   3   5     2120.56     2286.00     22.55 o
   6   3   5     5467.53     5439.19     37.39 o
   7   3   5      454.84      402.02     11.38 o
   8   3   5     4641.78     4699.57     39.79 o
   9   3   5      134.91      108.20      8.12 o
  10   3   5      414.33      400.65     16.46 o
  11   3   5      161.80      128.90     12.58 o
  12   3   5     2632.52     2494.11     74.71 o
  13   3   5       33.35       69.40     17.85 o
  14   3   5     3264.71     3207.71     63.34 o
  15   3   5       13.87       27.12     14.63 o
  16   3   5       57.76       68.08     13.35 o
  17   3   5       82.81       83.38     21.38 o
  18   3   5      750.02      777.76     52.09 o
  19   3   5      171.91      193.76     28.47 o
  20   3   5      193.48      222.75     31.73 o
  21   3   5       54.67       49.65     21.76 o
  22   3   5       22.90       50.40     56.12 o
  23   3   5        0.03        4.60     16.96 o
  24   3   5      144.34      216.17     50.64 o
 -27   4   5      150.57       91.14     30.55 o
 -26   4   5       67.39       54.04     26.72 o
 -25   4   5       48.28       97.44     20.14 o
 -24   4   5      195.18      203.43     24.19 o
 -23   4   5      161.29      159.21     21.87 o
 -22   4   5      151.21      150.53     21.22 o
 -21   4   5      822.70      771.22     40.68 o
 -20   4   5       32.21       49.25     18.01 o
 -19   4   5      440.01      555.79     39.90 o
 -18   4   5       42.70       42.72     14.81 o
 -17   4   5     1053.81      944.38     39.34 o
 -16   4   5      743.61      734.51     34.87 o
 -15   4   5     2712.87     2706.78     62.51 o
 -14   4   5      176.93      159.89     16.92 o
 -13   4   5     4228.29     4067.46     47.78 o
 -12   4   5       68.91       84.19     10.48 o
 -11   4   5     2250.68     2092.90     33.60 o
 -10   4   5       43.29       55.49      8.82 o
  -9   4   5    15688.29    15616.93    107.16 o
  -8   4   5      672.80      681.42     15.21 o
  -7   4   5    11998.81    11921.04     93.43 o
  -6   4   5     1705.40     1782.62     50.70 o
  -5   4   5     3932.98     3956.44     73.14 o
  -4   4   5     1540.43     1682.71     61.59 o
  -3   4   5    27579.92    27149.31    148.04 o
  -2   4   5      582.47      667.99     21.21 o
  -1   4   5    10267.94     9996.56     68.49 o
   0   4   5        1.95       -3.98      4.87 o
   1   4   5      925.85      856.42     15.63 o
   2   4   5       82.27       78.76      8.02 o
   3   4   5    18870.50    18244.77    134.99 o
   4   4   5      232.75      206.97     10.65 o
   5   4   5     4013.31     3901.16     41.72 o
   6   4   5       64.00       66.03      6.97 o
   7   4   5     2350.36     2324.69     29.84 o
   8   4   5        0.64        6.83      4.34 o
   9   4   5     1859.79     1803.42     34.23 o
  10   4   5        2.23       15.63      7.38 o
  11   4   5     1411.34     1425.46     37.24 o
  12   4   5      100.24      101.24     12.96 o
  13   4   5      186.95      222.15     27.00 o
  14   4   5      229.48      176.63     25.44 o
  15   4   5      914.50      963.69     54.57 o
  16   4   5       34.42       51.58     20.44 o
  17   4   5      956.24      944.12     55.90 o
  18   4   5      280.35      325.20     35.93 o
  19   4   5      108.71      111.86     25.15 o
  20   4   5        0.09       38.99     20.32 o
  21   4   5      206.45      205.74     31.05 o
  22   4   5       43.03       43.31     35.53 o
 -26   5   5        3.91       -1.72     18.84 o
 -25   5   5       26.00       40.82     29.63 o
 -24   5   5       26.77       14.34     13.16 o
 -23   5   5       16.74        7.46     18.13 o
 -22   5   5        0.38      -10.65     10.65 o
 -21   5   5       18.90       22.87     11.78 o
 -20   5   5      744.93      656.45     41.98 o
 -19   5   5      543.35      543.97     36.21 o
 -18   5   5      512.46      466.51     36.30 o
 -17   5   5      212.16      237.33     22.09 o
 -16   5   5     1085.18     1016.45     47.98 o
 -15   5   5       80.71       94.43     17.16 o
 -14   5   5     1155.43     1125.23     41.09 o
 -13   5   5      194.14      282.91     23.13 o
 -12   5   5       75.90       76.91     10.12 o
 -11   5   5        7.84       19.53      7.21 o
 -10   5   5      627.91      574.24     18.79 o
  -9   5   5       62.08       63.94      9.49 o
  -8   5   5     1437.08     1311.40     41.53 o
  -7   5   5     1425.36     1449.89     43.17 o
  -6   5   5     1367.69     1407.95     29.11 o
  -5   5   5      686.92      640.70     19.93 o
  -4   5   5      572.93      564.77     18.60 o
  -3   5   5      614.28      660.39     22.00 o
  -2   5   5        0.97        8.73      5.30 o
  -1   5   5     1108.28     1079.91     28.96 o
   0   5   5      825.77      843.14     30.43 o
   1   5   5     1204.45     1193.63     31.60 o
   2   5   5      853.48      780.32     26.04 o
   3   5   5      554.48      536.56     21.87 o
   4   5   5        4.83        8.65      5.46 o
   5   5   5       68.19       70.42      7.86 o
   6   5   5      819.11      818.56     25.43 o
   7   5   5       88.36       52.83     23.61 o
   8   5   5      353.20      288.37     44.41 o
   9   5   5        9.71       23.98     10.00 o
  10   5   5       44.94      106.19     31.12 o
  11   5   5       37.27       36.57     24.66 o
  12   5   5      396.22      334.13     46.25 o
  13   5   5       69.45       79.04     33.57 o
  14   5   5     1276.98     1276.63     91.46 o
  15   5   5       25.77       33.58     26.56 o
  16   5   5        3.02       -6.71     25.95 o
  17   5   5       60.57      125.43     43.30 o
  18   5   5      158.82      234.18     50.00 o
  19   5   5        9.46      -11.44     16.00 o
  20   5   5      312.99      294.46     37.10 o
  21   5   5       33.24        7.44     20.93 o
 -21   6   5        3.17        2.50     15.44 o
 -20   6   5      386.43      436.71     56.97 o
 -19   6   5        9.10       20.80     16.58 o
 -18   6   5       96.51      100.01     23.71 o
 -17   6   5      148.91      173.39     33.99 o
 -16   6   5      705.27      680.48     44.99 o
 -15   6   5       57.13       55.18     17.19 o
 -14   6   5      554.45      632.47     42.26 o
 -13   6   5       63.84      107.68     20.90 o
 -12   6   5      849.97      821.98     46.47 o
 -11   6   5       14.38       12.01     13.70 o
 -10   6   5        4.41       40.42     13.16 o
  -9   6   5      111.87      115.25     17.52 o
  -8   6   5     1048.39      998.70     39.35 o
  -7   6   5      284.68      275.28     25.79 o
  -6   6   5        2.26       20.52     10.44 o
  -5   6   5     1030.75      978.86     46.05 o
  -4   6   5     1812.57     1735.51     78.43 o
  -3   6   5      103.97      107.75     15.45 o
  -2   6   5     1706.59     1719.21     34.73 o
  -1   6   5       24.61       32.54      6.21 o
   0   6   5        9.01        2.18      9.22 o
   1   6   5        1.70       -7.26      9.06 o
   2   6   5     1474.74     1403.49     48.73 o
   3   6   5      101.86      102.18     15.37 o
   4   6   5     2023.46     2075.22     58.38 o
   5   6   5       39.08       35.72     11.76 o
   6   6   5      223.72      209.31     27.67 o
   7   6   5       32.81       36.51     11.72 o
   8   6   5     1405.83     1584.65     96.59 o
   9   6   5       21.21       46.00     26.20 o
  10   6   5      480.40      456.36     57.65 o
  11   6   5       40.30       79.22     33.94 o
  12   6   5      131.33      108.18     36.68 o
  13   6   5       19.69       60.61     31.10 o
  14   6   5      722.95      784.90     75.37 o
  15   6   5       54.34       67.68     36.30 o
  16   6   5      253.64      339.01     57.09 o
  17   6   5       18.61       72.20     35.94 o
  18   6   5        8.30       43.67     34.91 o
 -19   7   5      268.64      323.81     55.82 o
 -18   7   5      147.37      187.70     49.03 o
 -17   7   5      320.04      335.35     38.39 o
 -16   7   5       23.22       24.01     18.96 o
 -15   7   5       14.61       12.10     12.40 o
 -14   7   5       13.48        4.03     12.21 o
 -13   7   5      143.87      156.86     25.44 o
 -12   7   5       72.44      123.35     22.75 o
 -11   7   5       96.33      155.71     24.66 o
 -10   7   5       90.55      119.74     21.88 o
  -9   7   5        7.43       30.72     12.64 o
  -8   7   5      179.80      205.26     28.00 o
  -7   7   5     1185.31     1186.72     56.87 o
  -6   7   5      754.05      738.30     36.97 o
  -5   7   5     1040.43     1071.62     43.41 o
  -4   7   5      154.31      154.30     18.27 o
  -3   7   5        8.29        3.86      9.79 o
  -2   7   5        6.66        2.71      9.21 o
  -1   7   5      576.25      542.71     29.84 o
   0   7   5      687.35      624.06     32.02 o
   1   7   5      461.38      517.33     29.19 o
   2   7   5       80.11       84.22     13.53 o
   3   7   5      441.91      398.65     34.84 o
   4   7   5       10.62        1.36     38.40 o
   5   7   5      334.26      353.21     49.45 o
   6   7   5      431.50      410.83     54.89 o
   7   7   5      267.30      315.13     50.61 o
   8   7   5       17.00       36.73     27.95 o
   9   7   5       61.51       48.01     26.41 o
  10   7   5       14.08       15.47     27.74 o
  11   7   5      314.76      338.10     58.19 o
  12   7   5       37.52      101.24     38.29 o
  13   7   5      182.89      182.93     46.79 o
  14   7   5      216.86      145.97     41.63 o
  15   7   5       20.49       32.59     28.64 o
 -16   8   5        1.21       63.49     33.65 o
 -15   8   5       33.13       94.83     37.28 o
 -14   8   5       38.21       71.70     21.49 o
 -13   8   5       25.72       13.74     14.09 o
 -12   8   5        1.89        9.35     13.12 o
 -11   8   5       73.47       47.38     24.15 o
 -10   8   5      173.97      161.64     38.17 o
  -9   8   5        0.20       51.67     19.28 o
  -8   8   5       87.38      122.80     26.76 o
  -7   8   5        0.03       15.57     12.58 o
  -6   8   5       11.07       11.08     15.08 o
  -5   8   5        2.05       -3.01     11.79 o
  -4   8   5        0.64       42.83     15.01 o
  -3   8   5       23.31       33.05     14.64 o
  -2   8   5      336.09      357.02     36.78 o
  -1   8   5        0.34       22.64     17.17 o
   0   8   5       10.00       21.62     29.40 o
   1   8   5       13.75      -10.79     14.55 o
   2   8   5       48.17       59.00     21.57 o
   3   8   5        4.07       32.88     19.80 o
   4   8   5       98.91       86.54     20.82 o
   5   8   5       57.46       42.29     31.14 o
   6   8   5        0.09        2.40     15.13 o
   7   8   5       22.61       27.87     19.69 o
   8   8   5       75.76      113.83     23.96 o
   9   8   5       45.79       83.11     30.71 o
  10   8   5      145.67      214.94     48.84 o
  11   8   5        0.10       42.09     31.31 o
 -13   9   5       92.29       84.36     30.45 o
 -12   9   5        3.95       24.60     21.08 o
 -11   9   5      186.08      152.91     27.36 o
 -10   9   5       70.52       40.76     15.71 o
  -9   9   5        0.95       40.60     22.13 o
  -8   9   5       55.06       19.85     17.16 o
  -7   9   5      259.96      280.99     46.46 o
  -6   9   5       34.16       25.83     23.78 o
  -5   9   5      316.42      271.08     33.48 o
  -4   9   5       81.23       66.77     22.65 o
  -3   9   5       67.09       86.46     27.14 o
  -2   9   5        9.41        1.34     14.88 o
  -1   9   5      130.32      122.78     27.00 o
   0   9   5       25.58       40.20     16.51 o
   1   9   5      144.14      154.98     26.93 o
   2   9   5       12.71       25.25     16.76 o
   3   9   5       21.49       44.41     17.30 o
   4   9   5        5.81       19.65     19.93 o
   5   9   5      280.44      238.60     32.37 o
 -29   0   6       16.17       58.58     29.59 o
 -28   0   6       54.58       26.02     20.09 o
 -27   0   6       31.92      103.27     32.09 o
 -26   0   6     1450.71     1347.51     99.53 o
 -25   0   6        7.43       88.42     35.31 o
 -24   0   6       60.89       93.25     34.93 o
 -23   0   6     1006.22     1069.06     81.93 o
 -22   0   6      960.80      899.32     75.13 o
 -21   0   6       10.59       24.63     24.23 o
 -20   0   6     1207.95     1033.65     74.55 o
 -19   0   6        1.63       17.77     21.17 o
 -18   0   6      250.39      303.35     42.14 o
 -17   0   6      476.04      417.20     45.34 o
 -16   0   6      181.81      171.60     28.54 o
 -15   0   6      466.67      593.64     50.33 o
 -14   0   6    23899.47    22934.75    164.89 o
 -13   0   6     1200.14     1347.04     39.03 o
 -12   0   6     9203.33     9174.06     95.48 o
 -11   0   6      979.46      918.50     29.51 o
 -10   0   6     1161.76     1262.47     37.54 o
  -9   0   6      195.40      203.32     11.11 o
  -8   0   6    32734.37    33143.71    140.35 o
  -7   0   6      135.28      139.16      7.61 o
  -6   0   6     2368.24     2425.69     35.05 o
  -5   0   6      188.34      202.14     13.46 o
  -4   0   6     1534.28     1791.42     48.68 o
  -3   0   6       39.02       32.97      9.05 o
  -2   0   6    40986.24    42112.16    205.29 o
  -1   0   6      114.97      170.47      9.42 o
   0   0   6    12545.26    12914.25    189.35 o
   1   0   6        8.75        9.23      3.12 o
   2   0   6     5426.19     5807.48     52.97 o
   3   0   6      349.69      387.45      9.54 o
   4   0   6    36521.42    35228.84    177.82 o
   5   0   6      833.64      911.41     24.07 o
   6   0   6    26935.96    27722.13    116.19 o
   7   0   6     1173.89     1264.06     26.59 o
   8   0   6    15149.92    14962.93    113.85 o
   9   0   6       42.51       53.06      9.80 o
  10   0   6     1477.49     1273.72     36.89 o
  11   0   6      170.34      140.51     14.58 o
  12   0   6     1504.25     1442.94     42.40 o
  13   0   6       44.32       35.83     12.99 o
  14   0   6     1888.07     1748.35    109.22 o
  15   0   6      428.38      445.78     34.54 o
  16   0   6      458.66      537.62     37.87 o
  17   0   6      567.38      554.18     38.78 o
  18   0   6      843.25      746.29     46.63 o
  19   0   6      127.22      166.52     26.55 o
  20   0   6      177.08      238.87     30.68 o
  21   0   6      243.93      242.86     32.07 o
  22   0   6      469.31      590.14     47.35 o
  23   0   6       18.97       39.69     55.38 o
  24   0   6       91.75       68.16     19.64 o
 -29   1   6       78.14       83.89     34.22 o
 -28   1   6      132.16      172.33     37.00 o
 -27   1   6        6.26       16.00     19.12 o
 -26   1   6       10.02       19.74     19.46 o
 -25   1   6        1.21       20.26     16.48 o
 -24   1   6      489.06      489.27     42.59 o
 -23   1   6     1330.05     1334.37     90.85 o
 -22   1   6       76.90       95.24     21.61 o
 -21   1   6      170.74      197.75     27.52 o
 -20   1   6       57.89       63.61     16.57 o
 -19   1   6      154.74      179.93     23.87 o
 -18   1   6      194.22      209.31     26.75 o
 -17   1   6     2812.32     2549.38     50.87 o
 -16   1   6     1160.99     1016.92     40.80 o
 -15   1   6     2250.65     2299.27     43.49 o
 -14   1   6     1185.00     1158.40     30.23 o
 -13   1   6      148.07      167.18      9.49 o
 -12   1   6     1724.55     1585.61     26.18 o
 -11   1   6    12251.96    12980.71     89.81 o
 -10   1   6     3945.66     4014.97     54.06 o
  -9   1   6     1003.02     1120.79     23.03 o
  -8   1   6     1748.44     1852.05     24.70 o
  -7   1   6      696.01      734.58     15.81 o
  -6   1   6       49.97       33.30      5.27 o
  -5   1   6       50.23       72.50      8.95 o
  -4   1   6      400.13      398.03     12.15 o
  -3   1   6       12.42       10.55      3.77 o
  -2   1   6      742.41      767.76     13.98 o
  -1   1   6    18602.49    19058.20    133.48 o
   0   1   6        9.70        8.34      2.16 o
   1   1   6     8890.10     9020.72     63.88 o
   2   1   6      659.42      723.12     11.45 o
   3   1   6     6855.43     7056.77     34.33 o
   4   1   6      676.05      743.43     12.12 o
   5   1   6      322.35      338.67     12.86 o
   6   1   6      153.54      147.83      7.47 o
   7   1   6       16.52       30.00      5.42 o
   8   1   6       32.72       24.74      6.49 o
   9   1   6     1665.47     1777.52     29.94 o
  10   1   6      197.82      230.33     14.28 o
  11   1   6      517.12      487.82     29.01 o
  12   1   6       21.49       13.56      7.77 o
  13   1   6     1167.90     1181.09     39.12 o
  14   1   6      137.12      155.44     16.74 o
  15   1   6       89.87       94.98     13.59 o
  16   1   6        0.14        8.74      9.32 o
  17   1   6      186.07      173.83     16.18 o
  18   1   6        0.68       21.90      9.03 o
  19   1   6      193.37      208.34     18.99 o
  20   1   6       78.78      100.13     15.32 o
  21   1   6      496.69      528.16     36.62 o
  22   1   6        5.58       44.46     14.03 o
  23   1   6        7.84       41.25     17.56 o
  24   1   6        0.08       12.78     19.71 o
  25   1   6       99.91       93.56     33.04 o
  26   1   6       26.16       49.29     30.33 o
 -29   2   6       20.81       45.05     27.15 o
 -28   2   6        7.25        9.25     19.99 o
 -27   2   6      121.60      145.87     28.33 o
 -26   2   6        0.04       -3.41     13.74 o
 -25   2   6      275.25      285.79     34.33 o
 -24   2   6      227.24      257.29     32.82 o
 -23   2   6      220.23      243.93     30.37 o
 -22   2   6        3.20       15.41     30.91 o
 -21   2   6      597.83      612.17     43.05 o
 -20   2   6       13.89       17.93     14.19 o
 -19   2   6      599.54      556.45     38.99 o
 -18   2   6       21.53       15.32     25.23 o
 -17   2   6      317.93      375.31     41.24 o
 -16   2   6       67.72       63.53      8.14 o
 -15   2   6     2205.39     2027.76     43.05 o
 -14   2   6       47.85       68.23      6.04 o
 -13   2   6     6458.24     6143.16     68.90 o
 -12   2   6      994.26     1025.01     27.34 o
 -11   2   6      238.26      331.83     18.98 o
 -10   2   6       13.34       13.01      7.76 o
  -9   2   6     1232.59     1089.52     22.66 o
  -8   2   6     4455.44     4813.25     46.09 o
  -7   2   6     7697.60     7874.12     72.87 o
  -6   2   6     2036.64     2235.47     37.81 o
  -5   2   6      720.34      706.19     14.38 o
  -4   2   6      953.33     1022.32     19.97 o
  -3   2   6       13.02       23.05      4.22 o
  -2   2   6        0.20        1.28      3.19 o
  -1   2   6     8271.08     8387.88     41.40 o
   0   2   6      261.97      268.26     16.42 o
   1   2   6       95.63       90.47      8.46 o
   2   2   6        9.51        4.09      3.37 o
   3   2   6     6536.60     6506.62     47.04 o
   4   2   6      104.67       98.64      6.85 o
   5   2   6     8283.50     7664.80     81.86 o
   6   2   6     2159.43     2220.80     24.22 o
   7   2   6      548.96      527.52     13.32 o
   8   2   6      650.40      660.64     16.14 o
   9   2   6     4826.41     4466.15     52.05 o
  10   2   6       26.26       28.28      6.31 o
  11   2   6     2365.85     2136.86     56.03 o
  12   2   6      170.78      168.14     15.47 o
  13   2   6      134.63      163.53     16.13 o
  14   2   6       72.62       85.48     13.44 o
  15   2   6     1729.10     1672.20     55.97 o
  16   2   6       71.89       89.32     15.15 o
  17   2   6     1019.98      996.31     39.84 o
  18   2   6      146.43      128.08     32.87 o
  19   2   6       37.72       73.92     22.28 o
  20   2   6        7.57       37.99     20.84 o
  21   2   6       54.37      101.92     25.17 o
  22   2   6       28.72       32.25     20.30 o
  23   2   6      189.77      196.46     26.24 o
  24   2   6       28.41       95.48     25.73 o
  25   2   6        0.00       -0.04     26.50 o
 -29   3   6       24.40        5.74     17.02 o
 -28   3   6       73.17       81.76     31.98 o
 -27   3   6        1.50       23.82     20.09 o
 -26   3   6        2.43       22.41     24.72 o
 -25   3   6       15.73       11.33     13.88 o
 -24   3   6      269.33      302.25     35.07 o
 -23   3   6      210.51      232.16     56.39 o
 -22   3   6       91.09      112.07     23.34 o
 -21   3   6      350.27      427.19     44.00 o
 -20   3   6        0.40       -8.92     13.02 o
 -19   3   6        0.92       21.92     16.84 o
 -18   3   6     1664.25     1749.50     68.05 o
 -17   3   6       89.88      124.43     29.20 o
 -16   3   6     1911.85     1878.68     65.80 o
 -15   3   6        7.87       25.61     13.30 o
 -14   3   6      135.66      135.61     20.87 o
 -13   3   6       56.07       81.40     18.31 o
 -12   3   6     5954.74     5917.89    102.29 o
 -11   3   6     2988.33     3083.84     82.39 o
 -10   3   6     2910.28     2573.33     52.28 o
  -9   3   6     2302.43     2351.55     32.42 o
  -8   3   6     4499.48     4738.09     63.12 o
  -7   3   6      123.78      119.83     15.02 o
  -6   3   6     5804.08     5706.63    140.95 o
  -5   3   6     4693.09     4796.61     44.77 o
  -4   3   6     8246.99     8524.04     59.56 o
  -3   3   6      794.38      726.51     17.06 o
  -2   3   6       67.60       63.49      5.63 o
  -1   3   6      699.67      715.75     19.33 o
   0   3   6     3444.92     3372.91     30.20 o
   1   3   6     1609.99     1600.10     15.24 o
   2   3   6     7125.11     6825.51     66.38 o
   3   3   6      219.66      201.57      9.14 o
   4   3   6     2093.40     2151.95     20.32 o
   5   3   6      297.51      297.62     10.46 o
   6   3   6     8062.33     8077.49     43.68 o
   7   3   6      170.30      189.39      7.65 o
   8   3   6     1119.00     1107.95     18.71 o
   9   3   6        3.12        8.75      4.62 o
  10   3   6      580.59      515.45     16.53 o
  11   3   6        2.39        7.15      6.78 o
  12   3   6     1062.35     1007.93     32.84 o
  13   3   6       26.49       48.16     10.69 o
  14   3   6      833.93      800.00     31.83 o
  15   3   6      173.81      214.39     29.04 o
  16   3   6        6.69       42.05     18.51 o
  17   3   6       31.63       48.26     18.93 o
  18   3   6      137.98      137.53     30.44 o
  19   3   6      139.27      138.21     36.92 o
  20   3   6      257.37      309.12     35.78 o
  21   3   6        6.73       37.66     18.23 o
  22   3   6        1.38       -3.81     28.09 o
  23   3   6       62.61       74.68     32.95 o
 -27   4   6        1.03       20.40     33.73 o
 -26   4   6      140.88      124.22     25.39 o
 -25   4   6        8.87       45.60     17.60 o
 -24   4   6        0.54       29.29     15.30 o
 -23   4   6        8.81        5.75     10.85 o
 -22   4   6       78.97      110.42     31.27 o
 -21   4   6        0.19       37.02     34.51 o
 -20   4   6        0.59       47.96     21.07 o
 -19   4   6       59.83      110.54     30.11 o
 -18   4   6      161.58      174.35     34.48 o
 -17   4   6       10.79       26.63     14.13 o
 -16   4   6      103.11      164.15     24.39 o
 -15   4   6      413.99      513.06     36.74 o
 -14   4   6       76.97      105.48     20.02 o
 -13   4   6      837.02      770.58     32.25 o
 -12   4   6      197.35      211.98     17.72 o
 -11   4   6     1712.70     1651.74     46.35 o
 -10   4   6      463.39      479.41     20.04 o
  -9   4   6      360.29      404.67     13.10 o
  -8   4   6      262.04      314.92     17.53 o
  -7   4   6     1731.80     1840.04     77.73 o
  -6   4   6      642.59      734.68     37.51 o
  -5   4   6     1123.14     1198.28     40.54 o
  -4   4   6     2009.51     2008.90     51.34 o
  -3   4   6       96.72      112.03     12.13 o
  -2   4   6      553.68      522.14     19.76 o
  -1   4   6       90.38       77.09      7.58 o
   0   4   6       57.17       40.93      6.64 o
   1   4   6     3417.58     3506.97     32.51 o
   2   4   6       12.55        8.99      2.65 o
   3   4   6      113.91      131.64      7.05 o
   4   4   6      534.99      574.76     12.63 o
   5   4   6      530.28      549.81     14.64 o
   6   4   6       51.82       71.38      9.96 o
   7   4   6      203.94      218.72     19.64 o
   8   4   6      561.54      597.12     16.65 o
   9   4   6      384.92      403.95     15.56 o
  10   4   6      100.37      103.55     10.37 o
  11   4   6        2.75       12.30      6.17 o
  12   4   6       12.31       27.51     22.35 o
  13   4   6        0.28       20.15     21.19 o
  14   4   6        5.08       20.95     15.74 o
  15   4   6      172.03      130.19     23.22 o
  16   4   6       32.13       52.65     31.69 o
  17   4   6       13.69       72.17     24.10 o
  18   4   6       67.68      144.39     27.97 o
  19   4   6       28.42       35.33     18.18 o
  20   4   6        0.17       18.81     16.05 o
  21   4   6        3.29       46.17     22.93 o
  22   4   6       59.01        9.97     25.22 o
 -26   5   6       66.62      101.58     32.25 o
 -25   5   6        7.17        0.90     13.26 o
 -24   5   6      220.00      228.77     25.50 o
 -23   5   6       10.96       -2.31     19.88 o
 -22   5   6      415.64      437.80     32.21 o
 -21   5   6       21.64       45.77     14.88 o
 -20   5   6       26.12       52.25     16.35 o
 -19   5   6       52.88       46.33     20.18 o
 -18   5   6      597.06      633.73     38.08 o
 -17   5   6       56.86      107.32     17.20 o
 -16   5   6      154.59      238.03     21.28 o
 -15   5   6       11.68       26.36     11.52 o
 -14   5   6      223.39      273.11     21.25 o
 -13   5   6       19.05       17.81     10.84 o
 -12   5   6      198.38      215.94     18.01 o
 -11   5   6       20.55       19.73      8.03 o
 -10   5   6     3657.76     3395.41     53.90 o
  -9   5   6     1114.01     1050.56     59.57 o
  -8   5   6        0.15       -2.95      7.95 o
  -7   5   6      306.19      303.92     20.94 o
  -6   5   6     1774.04     1726.54     46.05 o
  -5   5   6      943.99     1001.11     26.17 o
  -4   5   6     1422.59     1357.98     30.17 o
  -3   5   6      371.08      362.45     17.41 o
  -2   5   6       12.01        6.13      5.73 o
  -1   5   6        0.23        0.39      5.25 o
   0   5   6      989.95      918.67     18.94 o
   1   5   6      343.90      313.36     12.19 o
   2   5   6     2200.08     2105.20     40.31 o
   3   5   6      196.46      187.55     10.99 o
   4   5   6        7.88        5.51      6.98 o
   5   5   6       34.91       20.33      7.21 o
   6   5   6     1122.33     1105.91     31.93 o
   7   5   6      332.63      326.43     44.14 o
   8   5   6     1731.70     1631.33     92.18 o
   9   5   6      187.27      161.68     36.13 o
  10   5   6      162.64      183.74     35.30 o
  11   5   6       48.94       79.68     26.90 o
  12   5   6      314.82      459.34     57.96 o
  13   5   6       83.46      117.22     32.52 o
  14   5   6      198.82      267.07     45.99 o
  15   5   6       15.78       20.58     26.04 o
  16   5   6        1.09       -4.66     22.46 o
  17   5   6       36.69       69.16     37.33 o
  18   5   6       81.12       89.29     40.71 o
  19   5   6        6.75       47.17     35.98 o
  20   5   6      165.02      266.91     52.67 o
 -22   6   6        7.63        1.79     36.33 o
 -21   6   6      182.51      155.51     26.54 o
 -20   6   6       27.17       17.27     15.29 o
 -19   6   6      271.47      236.09     31.07 o
 -18   6   6       10.20       12.31     14.08 o
 -17   6   6       25.02       43.54     18.84 o
 -16   6   6       48.63       54.56     19.10 o
 -15   6   6      460.01      440.60     37.58 o
 -14   6   6      268.85      286.15     29.88 o
 -13   6   6      833.58      822.29     48.31 o
 -12   6   6        1.50       24.86     16.11 o
 -11   6   6       26.23        7.03     10.06 o
 -10   6   6       39.94       51.06     14.06 o
  -9   6   6       17.22       18.11      9.93 o
  -8   6   6      160.12      171.42     19.29 o
  -7   6   6      881.33      892.77     37.51 o
  -6   6   6        0.57       27.74     12.23 o
  -5   6   6       58.51       78.26     25.06 o
  -4   6   6       53.61       69.07     14.24 o
  -3   6   6     1253.37     1237.04     30.08 o
  -2   6   6      218.01      220.22     14.26 o
  -1   6   6       19.95       26.99      6.59 o
   0   6   6      272.54      261.55     15.01 o
   1   6   6      180.25      171.20     14.19 o
   2   6   6       77.91       73.02      9.68 o
   3   6   6      361.10      360.08     35.45 o
   4   6   6       13.34       27.22     10.93 o
   5   6   6      127.03      147.61     38.79 o
   6   6   6       15.66       16.45     18.22 o
   7   6   6       42.84      131.70     34.81 o
   8   6   6       31.31       14.77     25.17 o
   9   6   6      630.18      696.09     66.89 o
  10   6   6        3.71       67.16     33.16 o
  11   6   6      337.95      241.76     48.60 o
  12   6   6        1.09       -5.27     19.84 o
  13   6   6      168.24      231.15     47.09 o
  14   6   6      196.32      221.03     48.11 o
  15   6   6       26.40      117.85     37.78 o
  16   6   6       19.36      105.89     38.12 o
  17   6   6      250.67      272.43     50.26 o
 -19   7   6       63.73      101.71     25.63 o
 -18   7   6      221.69      214.15     37.63 o
 -17   7   6      547.50      611.74     48.34 o
 -16   7   6       57.87       91.95     21.47 o
 -15   7   6      315.70      299.26     33.54 o
 -14   7   6      111.54       93.00     21.52 o
 -13   7   6      231.03      237.08     30.36 o
 -12   7   6      135.49      136.56     31.98 o
 -11   7   6     1243.60     1221.27     59.04 o
 -10   7   6       22.83       23.77     14.49 o
  -9   7   6      546.30      554.67     32.79 o
  -8   7   6       23.70       28.74     15.55 o
  -7   7   6      250.25      312.25     31.73 o
  -6   7   6       24.60       75.37     17.73 o
  -5   7   6     3171.48     3173.41     72.80 o
  -4   7   6       89.56       81.91     19.05 o
  -3   7   6      758.02      726.43     34.33 o
  -2   7   6       50.41       27.92     13.76 o
  -1   7   6      135.46      131.67     16.00 o
   0   7   6      443.08      418.20     26.17 o
   1   7   6     2354.41     2177.80     77.89 o
   2   7   6        1.93        7.80     14.39 o
   3   7   6      241.62      258.86     47.40 o
   4   7   6       10.06      -13.41     21.39 o
   5   7   6      590.75      537.61     61.29 o
   6   7   6       14.88       77.17     32.14 o
   7   7   6      827.78      845.47     75.79 o
   8   7   6       16.16       61.26     34.27 o
   9   7   6      352.68      332.80     52.48 o
  10   7   6      273.85      243.91     48.21 o
  11   7   6      315.00      225.77     49.05 o
  12   7   6        0.49      -11.16     24.15 o
  13   7   6      246.29      223.56     49.11 o
  14   7   6       21.93       49.82     35.01 o
 -17   8   6        0.16       17.03     27.73 o
 -16   8   6      209.11      231.50     47.80 o
 -15   8   6        0.77       39.59     34.97 o
 -14   8   6      453.94      434.51     46.54 o
 -13   8   6        2.84       13.18     36.50 o
 -12   8   6      297.98      315.06     34.51 o
 -11   8   6       16.98       28.83     22.24 o
 -10   8   6      470.00      452.28     54.19 o
  -9   8   6        0.37       25.41     25.80 o
  -8   8   6     1718.38     1719.05     59.52 o
  -7   8   6        0.44       28.92     14.21 o
  -6   8   6      377.40      429.25     30.35 o
  -5   8   6       39.32       47.51     15.15 o
  -4   8   6      772.64      777.81     58.57 o
  -3   8   6        0.25       30.03     19.05 o
  -2   8   6     3297.85     3257.09    102.15 o
  -1   8   6       53.95       84.30     23.01 o
   0   8   6      820.92      800.40     58.49 o
   1   8   6       70.88       52.49     19.71 o
   2   8   6      649.94      603.64     45.64 o
   3   8   6        7.63       17.63     19.03 o
   4   8   6     1360.99     1378.16     68.26 o
   5   8   6       10.11       69.48     24.22 o
   6   8   6      184.55      200.91     27.69 o
   7   8   6       96.15      121.48     24.26 o
   8   8   6       46.34       63.81     35.43 o
   9   8   6       74.65       85.85     30.90 o
  10   8   6      274.61      310.05     54.14 o
 -13   9   6      175.79      234.42     46.87 o
 -12   9   6       58.49       53.93     24.77 o
 -11   9   6       62.82       30.32     23.32 o
 -10   9   6       10.37       50.54     29.32 o
  -9   9   6      122.52       69.26     27.55 o
  -8   9   6        0.75       -7.02     17.93 o
  -7   9   6       16.55       34.50     24.43 o
  -6   9   6        0.70       23.39     17.91 o
  -5   9   6      259.56      261.14     32.79 o
  -4   9   6       43.88       48.43     20.18 o
  -3   9   6        0.36       18.28     17.38 o
  -2   9   6       13.90       -0.32     15.70 o
  -1   9   6       81.19       95.34     38.24 o
   0   9   6      143.05      195.56     30.48 o
   1   9   6      210.77      242.25     33.87 o
   2   9   6        6.75        6.21     16.93 o
   3   9   6       18.28       19.42     15.07 o
   4   9   6       17.01       36.75     16.19 o
   5   9   6       37.84       25.51     19.69 o
   6   9   6        0.85        5.60     20.53 o
 -29   1   7       91.75       53.68     32.86 o
 -28   1   7       62.36       38.42     18.03 o
 -27   1   7      150.50      153.02     28.04 o
 -26   1   7        0.49       -6.43     15.51 o
 -25   1   7       14.86       54.21     20.48 o
 -24   1   7       32.45       61.34     69.86 o
 -23   1   7     1074.22     1020.55     57.94 o
 -22   1   7        4.70       31.69     19.27 o
 -21   1   7     1120.41     1143.02     57.69 o
 -20   1   7      338.98      394.74     37.76 o
 -19   1   7      456.24      487.24     38.61 o
 -18   1   7        9.20       48.54     18.02 o
 -17   1   7     1204.62     1113.95     72.59 o
 -16   1   7      197.49      198.92     13.10 o
 -15   1   7     1389.68     1263.84     38.23 o
 -14   1   7      520.30      538.55     19.62 o
 -13   1   7     2283.82     2359.60     46.69 o
 -12   1   7      184.52      196.54     13.84 o
 -11   1   7     1461.15     1324.39     27.58 o
 -10   1   7     3156.49     3245.06     41.40 o
  -9   1   7    10886.55    11512.50     65.65 o
  -8   1   7       97.39       95.32      5.05 o
  -7   1   7     7988.12     8078.88     75.63 o
  -6   1   7       16.96       74.67      6.43 o
  -5   1   7     4957.08     4962.36     46.52 o
  -4   1   7     1906.83     1839.58     26.04 o
  -3   1   7     8148.41     8248.09     84.06 o
  -2   1   7     2220.02     2306.14     48.12 o
  -1   1   7       35.35       57.90      5.07 o
   0   1   7     2654.23     2508.59     21.77 o
   1   1   7      539.29      485.55      8.46 o
   2   1   7       15.46       26.16      2.79 o
   3   1   7       27.46       16.17      5.22 o
   4   1   7       91.78       71.85      5.00 o
   5   1   7     6283.54     6292.64     41.52 o
   6   1   7     1789.46     1838.09     24.20 o
   7   1   7     9029.05     8905.31     56.51 o
   8   1   7      307.93      287.64     11.46 o
   9   1   7     2487.56     2313.41     36.68 o
  10   1   7       74.80       85.41      8.28 o
  11   1   7     1381.66     1320.38     28.15 o
  12   1   7       62.99       74.22      8.88 o
  13   1   7     1855.83     1791.37     38.57 o
  14   1   7       49.49       61.71     16.97 o
  15   1   7      504.15      461.86     23.97 o
  16   1   7        8.69       17.23      9.11 o
  17   1   7       10.24       18.80     13.59 o
  18   1   7        9.81        5.43      9.62 o
  19   1   7       47.05       51.85     12.01 o
  20   1   7       39.33       73.40     17.66 o
  21   1   7      270.07      278.31     26.58 o
  22   1   7        0.30       24.17     21.03 o
  23   1   7        0.98       43.16     15.01 o
  24   1   7       27.74       25.52     22.97 o
  25   1   7      103.47      113.85     38.09 o
 -29   2   7       61.74       25.79     25.29 o
 -28   2   7      193.07      185.47     67.83 o
 -27   2   7       33.66       57.52     21.45 o
 -26   2   7      218.49      242.38     36.49 o
 -25   2   7        2.24       29.02     20.13 o
 -24   2   7       72.72       81.75     18.72 o
 -23   2   7       26.54       26.53     15.88 o
 -22   2   7       53.70       54.68     19.19 o
 -21   2   7      163.73      169.34     25.68 o
 -20   2   7      595.10      603.19     42.64 o
 -19   2   7      443.48      413.75     34.67 o
 -18   2   7     1685.11     1682.27     64.95 o
 -17   2   7      144.25      153.25     22.51 o
 -16   2   7        6.44        6.02      3.18 o
 -15   2   7      145.75      150.55     30.89 o
 -14   2   7      756.20      704.73     25.68 o
 -13   2   7      421.77      441.45     20.03 o
 -12   2   7     6186.95     6263.66    106.95 o
 -11   2   7       14.03       17.45      8.38 o
 -10   2   7      642.72      727.20     19.95 o
  -9   2   7      371.54      413.24     15.13 o
  -8   2   7     3149.95     3087.93     38.83 o
  -7   2   7     1429.74     1510.52     24.08 o
  -6   2   7     9564.73     9825.50     92.24 o
  -5   2   7      359.28      346.10     22.84 o
  -4   2   7      597.49      618.87     19.19 o
  -3   2   7       68.98       88.92      7.03 o
  -2   2   7     1886.77     1882.91     24.26 o
  -1   2   7      530.45      559.43     12.15 o
   0   2   7     4779.43     5014.39     38.96 o
   1   2   7       86.19       64.26      8.29 o
   2   2   7      116.72      131.40      7.75 o
   3   2   7       76.85       96.05      7.26 o
   4   2   7     5183.74     5483.27     53.52 o
   5   2   7      224.91      233.85      9.34 o
   6   2   7     4282.63     4108.77     51.88 o
   7   2   7      147.35      145.50      6.94 o
   8   2   7       49.08       40.93      9.82 o
   9   2   7       98.83       84.42      7.17 o
  10   2   7     2038.80     1934.13     40.89 o
  11   2   7      448.53      419.82     17.38 o
  12   2   7      466.54      433.84     20.91 o
  13   2   7      461.77      421.38     35.13 o
  14   2   7        1.30        1.81      9.21 o
  15   2   7        0.73        6.91      9.11 o
  16   2   7      312.30      298.05     22.28 o
  17   2   7        1.18       14.15     21.30 o
  18   2   7      554.39      549.20     34.87 o
  19   2   7       27.92        2.42     15.21 o
  20   2   7       90.39       98.77     17.77 o
  21   2   7        5.68       28.05     14.14 o
  22   2   7       83.33      108.09     19.71 o
  23   2   7       17.32       28.35     19.77 o
  24   2   7       21.56       35.96     27.50 o
 -29   3   7       34.75       35.57     31.76 o
 -28   3   7       48.06       -3.75     19.55 o
 -27   3   7       36.32       40.24     25.60 o
 -26   3   7        1.64       33.41     28.04 o
 -25   3   7      203.17      283.92     35.46 o
 -24   3   7       27.90       39.69     20.75 o
 -23   3   7      674.65      658.44     47.77 o
 -22   3   7     1350.83     1232.91     82.56 o
 -21   3   7       25.81       26.94     15.52 o
 -20   3   7      260.57      216.37     27.30 o
 -19   3   7      641.89      688.59     44.23 o
 -18   3   7      351.72      340.87     32.66 o
 -17   3   7      125.38      150.78     23.45 o
 -16   3   7     2647.25     2554.61    126.32 o
 -15   3   7      186.47      187.14     22.92 o
 -14   3   7      383.07      363.98     29.05 o
 -13   3   7     2638.22     2546.42     70.22 o
 -12   3   7     1748.16     1637.73     44.32 o
 -11   3   7     2790.14     2630.39     54.43 o
 -10   3   7     9028.62     8871.16     67.31 o
  -9   3   7        1.41       17.54      6.18 o
  -8   3   7     9947.48    10249.02     72.83 o
  -7   3   7     5501.22     5811.45     87.21 o
  -6   3   7     1035.29      958.11     20.18 o
  -5   3   7     4784.68     4938.95     56.53 o
  -4   3   7    13467.57    13817.74     75.35 o
  -3   3   7     5881.36     6315.86     62.42 o
  -2   3   7      690.63      690.09     16.22 o
  -1   3   7      373.31      429.41     13.52 o
   0   3   7     5532.52     5442.17     51.33 o
   1   3   7        2.67        4.31      2.38 o
   2   3   7    10370.99    10088.82     57.44 o
   3   3   7       21.93       20.57      5.26 o
   4   3   7     1479.87     1481.50     24.96 o
   5   3   7      800.54      739.33     24.02 o
   6   3   7     2021.74     1887.63     38.90 o
   7   3   7      704.07      696.21     12.89 o
   8   3   7     3707.85     3590.92     66.44 o
   9   3   7      740.54      685.54     16.63 o
  10   3   7      232.06      227.20     10.58 o
  11   3   7      247.26      282.60     22.10 o
  12   3   7       98.58       98.67     12.06 o
  13   3   7        0.30        8.00     25.03 o
  14   3   7      714.05      707.17     45.42 o
  15   3   7       53.74      115.37     22.28 o
  16   3   7       96.19      103.95     21.16 o
  17   3   7       65.51       84.07     26.19 o
  18   3   7      136.61      157.34     47.92 o
  19   3   7       22.23       42.49     31.51 o
  20   3   7      456.59      442.38     42.52 o
  21   3   7       17.03       13.07     13.07 o
  22   3   7       15.20       -5.20     12.39 o
  23   3   7       20.42       93.03     26.58 o
 -28   4   7       91.72       33.13     18.83 o
 -27   4   7      126.07      123.09     26.08 o
 -26   4   7       36.17       45.00     19.78 o
 -25   4   7      278.82      245.56     32.71 o
 -24   4   7       24.25       16.85     17.23 o
 -23   4   7        1.89        1.51     15.17 o
 -22   4   7      215.79      226.13     30.68 o
 -21   4   7     1920.58     1774.12     75.57 o
 -20   4   7      120.48      115.18     23.45 o
 -19   4   7     2870.67     2826.46     90.59 o
 -18   4   7       71.30      109.85     23.43 o
 -17   4   7       18.85       29.18     15.62 o
 -16   4   7      118.99      136.43     22.25 o
 -15   4   7     3299.31     3350.56    138.87 o
 -14   4   7      475.50      514.44     35.25 o
 -13   4   7     2244.13     2222.99     78.85 o
 -12   4   7       83.23      102.22     14.04 o
 -11   4   7      286.46      259.17     19.79 o
 -10   4   7      432.77      399.69     12.83 o
  -9   4   7     5166.19     5153.46     45.76 o
  -8   4   7     1188.61     1197.54     27.90 o
  -7   4   7    24630.82    23356.81    279.30 o
  -6   4   7      172.32      223.03     21.01 o
  -5   4   7     1103.80     1150.50     77.24 o
  -4   4   7       12.80       25.34      6.05 o
  -3   4   7     6549.12     6526.76     57.43 o
  -2   4   7       65.98       72.79     14.10 o
  -1   4   7    13586.43    13388.85     85.11 o
   0   4   7        2.62        2.66      4.56 o
   1   4   7      882.96      806.77     15.83 o
   2   4   7      837.42      801.17     14.48 o
   3   4   7     1336.18     1207.38     15.37 o
   4   4   7      391.77      368.62     13.39 o
   5   4   7     9668.39     9088.86    143.79 o
   6   4   7      149.16      150.14     10.23 o
   7   4   7     3139.30     2996.75     46.64 o
   8   4   7       20.03       27.08      7.38 o
   9   4   7     1226.13     1108.38     23.98 o
  10   4   7       11.54       13.89      8.38 o
  11   4   7     2817.33     2781.01    120.40 o
  12   4   7      173.07      261.52     45.37 o
  13   4   7      632.91      574.15     61.97 o
  14   4   7      273.72      214.88     42.20 o
  15   4   7       55.05       98.37     22.63 o
  16   4   7       41.88       46.03     19.93 o
  17   4   7      909.19      965.66     58.97 o
  18   4   7       11.22        8.55     15.99 o
  19   4   7       29.72        9.64     56.12 o
  20   4   7      107.03      135.21     28.22 o
  21   4   7       28.28       37.56     22.49 o
  22   4   7        0.50       18.04     22.79 o
  23   4   7      287.51      280.05     48.80 o
 -26   5   7        0.36       -3.68     20.00 o
 -25   5   7       31.16       23.56     12.88 o
 -24   5   7      210.96      173.53     23.44 o
 -23   5   7      161.60      171.26     22.89 o
 -22   5   7      158.67      151.88     21.23 o
 -21   5   7       81.12       87.92     18.73 o
 -20   5   7       86.01       97.10     17.39 o
 -19   5   7       19.33       62.08     15.72 o
 -18   5   7     1185.03     1061.89     44.34 o
 -17   5   7      141.24      171.01     19.60 o
 -16   5   7      447.88      441.70     27.94 o
 -15   5   7       44.55       56.24     12.65 o
 -14   5   7     1184.48     1158.88     40.98 o
 -13   5   7      583.41      621.98     29.16 o
 -12   5   7      273.80      236.58     16.03 o
 -11   5   7      965.35      941.74     29.67 o
 -10   5   7     1590.31     1581.51     36.54 o
  -9   5   7        7.59       20.78     11.59 o
  -8   5   7      162.71      151.08     15.97 o
  -7   5   7      381.28      447.36     24.88 o
  -6   5   7     1102.79     1190.50     38.71 o
  -5   5   7     2482.00     2424.26     41.79 o
  -4   5   7     7173.47     7016.52     70.05 o
  -3   5   7      788.00      739.41     38.52 o
  -2   5   7        3.04        1.23      6.75 o
  -1   5   7        0.33       -4.16      6.42 o
   0   5   7      126.33      109.40      7.68 o
   1   5   7      663.21      633.04     15.04 o
   2   5   7      464.36      465.27     12.85 o
   3   5   7       47.72       35.12      3.43 o
   4   5   7       31.29       37.34      4.30 o
   5   5   7      124.45      130.41     11.50 o
   6   5   7      792.09      726.47     24.78 o
   7   5   7      167.72      159.04     17.58 o
   8   5   7     1912.22     1957.55     68.74 o
   9   5   7        5.79       16.65     20.95 o
  10   5   7      314.77      274.75     44.00 o
  11   5   7        5.02       12.38     20.69 o
  12   5   7       27.73       60.96     27.55 o
  13   5   7       37.73       57.61     30.40 o
  14   5   7      206.61      222.69     44.53 o
  15   5   7       72.11       87.31     31.51 o
  16   5   7      172.21      241.84     46.44 o
  17   5   7       58.17       78.79     34.85 o
  18   5   7        0.99       51.82     30.83 o
  19   5   7       59.25       73.96     34.13 o
 -23   6   7       50.69      115.33     32.69 o
 -22   6   7       31.29       66.22     28.61 o
 -21   6   7        5.96       -9.40     20.51 o
 -20   6   7      385.83      384.76     38.82 o
 -19   6   7       96.84       76.95     30.34 o
 -18   6   7      453.70      440.46     38.83 o
 -17   6   7       98.68      129.39     37.39 o
 -16   6   7        1.37       11.39     14.81 o
 -15   6   7        6.21       20.24     12.90 o
 -14   6   7      126.80      190.93     26.50 o
 -13   6   7        9.18        8.65     13.01 o
 -12   6   7        4.45       10.96     11.05 o
 -11   6   7      254.94      252.02     22.09 o
 -10   6   7      425.05      455.44     28.70 o
  -9   6   7       87.37      107.39     16.76 o
  -8   6   7     1816.34     1818.45     53.62 o
  -7   6   7      852.53      863.39     36.93 o
  -6   6   7     1942.68     1902.67     52.70 o
  -5   6   7       82.10      113.92     15.58 o
  -4   6   7      203.70      205.06     18.96 o
  -3   6   7      392.45      362.95     17.87 o
  -2   6   7     2030.41     2062.78     40.84 o
  -1   6   7       70.83       67.04     10.76 o
   0   6   7      832.24      807.34     29.44 o
   1   6   7       90.80       94.73     10.78 o
   2   6   7      239.66      217.98     15.54 o
   3   6   7       76.21       50.54     10.15 o
   4   6   7     1250.93     1254.21     52.03 o
   5   6   7        6.98       40.52     22.06 o
   6   6   7      333.95      376.97     52.11 o
   7   6   7        5.62       -5.64     20.78 o
   8   6   7      245.92      295.14     47.77 o
   9   6   7       34.71       38.47     29.43 o
  10   6   7     1320.50     1440.20     97.83 o
  11   6   7        8.82       25.88     28.14 o
  12   6   7      650.40      734.68     75.68 o
  13   6   7       33.24       47.77     25.61 o
  14   6   7        0.36        9.33     20.94 o
  15   6   7       36.73       65.26     32.95 o
  16   6   7      288.14      398.70     61.73 o
  17   6   7       13.83       43.98     34.68 o
 -20   7   7        3.52       89.95     35.93 o
 -19   7   7       35.25       92.14     24.02 o
 -18   7   7       92.76      127.64     25.48 o
 -17   7   7      378.63      490.47     42.52 o
 -16   7   7      294.99      273.13     32.76 o
 -15   7   7      125.24      155.98     27.07 o
 -14   7   7       10.80       30.89     22.04 o
 -13   7   7       42.32       36.75     16.06 o
 -12   7   7       57.44       58.51     23.11 o
 -11   7   7      423.19      568.76     35.31 o
 -10   7   7       56.33       81.62     17.33 o
  -9   7   7      140.48      161.35     19.62 o
  -8   7   7      258.73      310.90     25.93 o
  -7   7   7        0.14       34.81     17.39 o
  -6   7   7       46.82       56.90     14.77 o
  -5   7   7     1453.03     1500.03     50.53 o
  -4   7   7     1115.45     1043.85     41.57 o
  -3   7   7      272.19      267.94     22.80 o
  -2   7   7      176.15      175.05     17.97 o
  -1   7   7       37.81       46.66     42.66 o
   0   7   7        0.47       25.86     23.02 o
   1   7   7      513.80      592.44     51.24 o
   2   7   7      196.58      197.34     40.13 o
   3   7   7       94.57       67.69     25.38 o
   4   7   7      274.74      215.70     41.42 o
   5   7   7      120.74      106.29     31.48 o
   6   7   7        0.66       -1.14     18.58 o
   7   7   7      508.85      529.70     62.97 o
   8   7   7        0.59      -15.99     29.58 o
   9   7   7      116.88      132.01     39.00 o
  10   7   7      107.00      133.86     40.51 o
  11   7   7       17.40       66.32     34.84 o
  12   7   7       19.75       49.87     34.77 o
  13   7   7       70.79      112.69     37.20 o
 -17   8   7       75.18      162.46     45.54 o
 -16   8   7        0.88       46.93     20.28 o
 -15   8   7      217.67      171.58     29.09 o
 -14   8   7       44.61       92.90     23.55 o
 -13   8   7       36.22       68.81     21.52 o
 -12   8   7      167.11      136.35     25.40 o
 -11   8   7        7.58      -21.32     21.32 o
 -10   8   7       20.47       40.72     17.81 o
  -9   8   7       17.04        9.92     11.78 o
  -8   8   7        6.70       33.95     14.26 o
  -7   8   7       42.92       47.96     14.87 o
  -6   8   7      123.73      141.38     27.61 o
  -5   8   7       24.26       36.44     16.93 o
  -4   8   7      100.08       93.60     23.94 o
  -3   8   7        3.18       20.06     15.87 o
  -2   8   7       64.86       69.04     21.40 o
  -1   8   7        2.28       22.97     30.45 o
   0   8   7      168.54      178.33     27.90 o
   1   8   7       88.84       88.02     30.15 o
   2   8   7        3.97       23.06     42.58 o
   3   8   7       11.25       51.05     19.24 o
   4   8   7      119.64      129.09     25.05 o
   5   8   7       70.84      110.64     24.17 o
   6   8   7       35.22       39.53     19.47 o
   7   8   7        1.15       40.92     32.28 o
   8   8   7       22.63       65.87     32.88 o
   9   8   7        2.05       11.67     28.29 o
 -13   9   7        0.51      -14.09     17.78 o
 -12   9   7        0.16      -25.24     25.24 o
 -11   9   7       94.75      118.35     33.09 o
 -10   9   7        0.32       16.08     21.68 o
  -9   9   7      129.55      141.69     37.29 o
  -8   9   7       10.15       19.52     22.68 o
  -7   9   7        5.16       10.18     17.40 o
  -6   9   7        0.28       26.63     31.48 o
  -5   9   7      322.87      326.57     37.11 o
  -4   9   7        9.63       34.21     18.27 o
  -3   9   7       74.75      104.32     29.11 o
  -2   9   7        7.32       29.02     24.70 o
  -1   9   7       84.79      160.85     29.27 o
   0   9   7        3.26       31.47     17.71 o
   1   9   7      314.49      310.50     36.55 o
   2   9   7       34.84       55.04     20.78 o
   3   9   7      333.31      293.34     36.80 o
   4   9   7        4.53       -4.89     18.63 o
   5   9   7       14.93       44.91     28.77 o
   6   9   7        0.28       81.45     33.32 o
 -29   0   8        1.26       58.52     32.47 o
 -28   0   8        0.87       -8.08     22.02 o
 -27   0   8      444.94      464.94     61.74 o
 -26   0   8      570.30      513.12     64.11 o
 -25   0   8       48.24       58.55     30.41 o
 -24   0   8      524.62      471.34     57.38 o
 -23   0   8        0.34       18.54     25.10 o
 -22   0   8      501.55      572.27     61.99 o
 -21   0   8       18.79       79.34     28.95 o
 -20   0   8     4174.67     4129.99    148.20 o
 -19   0   8      380.74      440.65     51.07 o
 -18   0   8     2182.11     2080.00     99.82 o
 -17   0   8       83.11       97.27     23.93 o
 -16   0   8      228.57      274.49     37.44 o
 -15   0   8      264.69      311.63     37.25 o
 -14   0   8     8222.31     7779.24    169.76 o
 -13   0   8      125.03      168.14     29.74 o
 -12   0   8    10234.62     9924.80    176.34 o
 -11   0   8      597.55      539.43     30.98 o
 -10   0   8      732.58      857.77     28.08 o
  -9   0   8      545.40      569.75     18.58 o
  -8   0   8    21188.61    21073.43    120.12 o
  -7   0   8      352.39      386.59     16.71 o
  -6   0   8    12086.68    12871.81    117.97 o
  -5   0   8      614.43      604.21     33.37 o
  -4   0   8      703.43      652.82     23.05 o
  -3   0   8       21.24       34.17      6.61 o
  -2   0   8    17071.62    17686.14    198.43 o
  -1   0   8       30.90       39.09      6.43 o
   0   0   8     5419.97     5550.28     56.34 o
   1   0   8      436.57      441.87     12.05 o
   2   0   8     3225.90     3435.34     55.55 o
   3   0   8      120.45      120.96      8.92 o
   4   0   8     1662.78     1576.86     23.30 o
   5   0   8       14.61       14.75      4.21 o
   6   0   8    10065.71    10877.02    103.27 o
   7   0   8      586.99      536.73     22.90 o
   8   0   8    16747.23    16376.60    170.64 o
   9   0   8      628.75      619.76     26.76 o
  10   0   8     6568.54     6182.44     91.88 o
  11   0   8       44.14       61.38     13.40 o
  12   0   8     4769.53     4678.88     78.91 o
  13   0   8      862.56      787.97     34.36 o
  14   0   8       19.23       10.18     10.51 o
  15   0   8      172.58      173.15     23.30 o
  16   0   8      493.87      503.04     46.74 o
  17   0   8       12.55        1.37     11.40 o
  18   0   8      269.78      286.72     30.49 o
  19   0   8       13.16       10.06     15.28 o
  20   0   8        6.52       -3.81     14.07 o
  21   0   8        0.07       -2.01     15.95 o
  22   0   8       30.44       44.81     17.65 o
  23   0   8       11.34       29.67     23.70 o
 -29   1   8      111.75      109.77     34.62 o
 -28   1   8       43.01       66.47     20.54 o
 -27   1   8      278.29      268.54     35.33 o
 -26   1   8        9.23       21.40     17.18 o
 -25   1   8       26.96       34.74     18.14 o
 -24   1   8       43.76      111.97     23.47 o
 -23   1   8      745.22      718.65     83.87 o
 -22   1   8       52.18       70.24     21.83 o
 -21   1   8       10.08        8.21     18.21 o
 -20   1   8       70.90      105.17     21.39 o
 -19   1   8     1310.76     1308.43     58.87 o
 -18   1   8      336.08      373.85     32.35 o
 -17   1   8      515.21      489.92     35.25 o
 -16   1   8      963.35     1073.49     48.56 o
 -15   1   8      776.48      836.50     41.79 o
 -14   1   8      564.91      550.03     33.73 o
 -13   1   8      949.53      989.64     42.11 o
 -12   1   8      749.38      741.46     21.81 o
 -11   1   8     3337.92     3236.71     43.73 o
 -10   1   8     1361.70     1340.49     24.18 o
  -9   1   8    13220.89    13305.50     61.51 o
  -8   1   8       36.27       37.01      7.59 o
  -7   1   8     6701.54     6803.14     57.61 o
  -6   1   8       31.83       22.17      5.43 o
  -5   1   8     3318.88     3394.65     66.20 o
  -4   1   8     1503.25     1472.22     27.18 o
  -3   1   8     9320.81     9658.49     82.47 o
  -2   1   8      217.98      250.03     10.42 o
  -1   1   8     2537.18     2806.42     27.99 o
   0   1   8        9.47        7.55      2.36 o
   1   1   8    11016.27    10686.61     42.97 o
   2   1   8      693.29      675.97     10.67 o
   3   1   8      419.66      347.93      8.24 o
   4   1   8      651.24      665.40     11.26 o
   5   1   8     2591.34     2612.07     23.86 o
   6   1   8     1548.67     1549.74     22.78 o
   7   1   8     7814.51     7268.54     65.53 o
   8   1   8      192.66      194.02     11.89 o
   9   1   8     2932.24     2750.05     38.06 o
  10   1   8      289.74      256.64     13.47 o
  11   1   8       56.78       72.14      8.73 o
  12   1   8       28.92       57.66      9.38 o
  13   1   8     2478.79     2494.74     47.30 o
  14   1   8      373.47      337.19     18.65 o
  15   1   8      622.11      648.85     28.27 o
  16   1   8       28.85       21.95      9.47 o
  17   1   8       62.77       45.65     10.28 o
  18   1   8       47.15       54.23     11.97 o
  19   1   8       44.09       93.30     17.02 o
  20   1   8        6.57       11.89     12.92 o
  21   1   8      104.11      107.64     26.34 o
  22   1   8        0.19        5.48     11.99 o
  23   1   8       18.87       71.20     23.17 o
  24   1   8        0.51       -6.57     22.47 o
 -29   2   8       88.36      148.80     39.38 o
 -28   2   8       30.27       68.69     24.65 o
 -27   2   8       46.19       53.53     19.42 o
 -26   2   8       12.65       27.81     39.95 o
 -25   2   8      629.01      630.01     49.97 o
 -24   2   8      126.38      142.93     27.12 o
 -23   2   8      112.44      133.07     27.52 o
 -22   2   8        7.05       19.33     16.06 o
 -21   2   8       55.97       66.49     26.01 o
 -20   2   8      181.88      192.28     31.28 o
 -19   2   8      593.45      556.31     55.79 o
 -18   2   8      774.48      754.01     44.52 o
 -17   2   8     1957.71     1964.70     67.56 o
 -16   2   8        9.16        5.91      8.43 o
 -15   2   8      232.36      207.40     15.43 o
 -14   2   8        0.23        6.70      6.51 o
 -13   2   8     3699.96     3553.54     62.36 o
 -12   2   8      819.16      773.21     29.15 o
 -11   2   8     4674.97     4537.03     52.32 o
 -10   2   8     1263.73     1186.90     26.27 o
  -9   2   8     1067.42     1110.91     24.87 o
  -8   2   8     5230.63     6026.07     56.21 o
  -7   2   8     2340.45     2245.88     33.45 o
  -6   2   8     1242.23     1404.93     30.34 o
  -5   2   8     3966.68     3842.71     46.83 o
  -4   2   8      877.36      968.26     28.02 o
  -3   2   8       28.53       31.73      5.03 o
  -2   2   8     2836.54     3011.48     31.97 o
  -1   2   8     6631.10     6440.85     95.50 o
   0   2   8      349.43      351.67     16.55 o
   1   2   8     3394.43     3253.52     49.67 o
   2   2   8      448.05      462.88     16.39 o
   3   2   8     1999.16     1966.50     29.13 o
   4   2   8       19.46       22.03      7.35 o
   5   2   8     8409.84     8269.63     71.74 o
   6   2   8      812.56      790.05     26.08 o
   7   2   8     2699.41     2503.61     40.23 o
   8   2   8      102.74      104.93      6.60 o
   9   2   8      893.17      855.69     17.89 o
  10   2   8       70.43       71.60      6.71 o
  11   2   8     3147.38     2852.11     60.68 o
  12   2   8        9.23       39.09      7.83 o
  13   2   8      834.57      782.33     27.63 o
  14   2   8      118.14       91.10     12.71 o
  15   2   8       59.06      106.81     16.21 o
  16   2   8        0.11       -4.84     10.78 o
  17   2   8      434.16      455.92     32.16 o
  18   2   8       55.57       58.67     22.41 o
  19   2   8      151.34      144.63     29.33 o
  20   2   8       74.66       86.31     25.14 o
  21   2   8        7.70       19.39     13.11 o
  22   2   8        1.50       28.00     14.69 o
  23   2   8      137.90      141.48     29.07 o
  24   2   8        0.29      -13.58     24.49 o
 -28   3   8      137.44      143.38     37.77 o
 -27   3   8      171.23      148.24     40.12 o
 -26   3   8      121.08      109.38     33.04 o
 -25   3   8        0.73       47.18     20.85 o
 -24   3   8        0.47        0.11     19.41 o
 -23   3   8       62.45       60.67     20.97 o
 -22   3   8      431.21      503.34     42.12 o
 -21   3   8       89.97      103.53     37.49 o
 -20   3   8      329.85      367.66     34.63 o
 -19   3   8        3.09        2.06     12.47 o
 -18   3   8        0.40       18.06     13.93 o
 -17   3   8        0.74       11.78     12.90 o
 -16   3   8     1909.79     1924.96     67.25 o
 -15   3   8      621.65      598.66     42.37 o
 -14   3   8     1005.40      960.24     54.27 o
 -13   3   8      384.28      294.82     21.03 o
 -12   3   8     1477.23     1567.04     43.49 o
 -11   3   8     1378.00     1335.10     28.37 o
 -10   3   8    12015.72    11555.61     82.02 o
  -9   3   8     4377.08     4504.86     55.06 o
  -8   3   8      126.86      130.74     14.98 o
  -7   3   8     4142.45     4049.71     73.38 o
  -6   3   8     5842.04     6056.82     50.99 o
  -5   3   8      387.91      448.03     14.32 o
  -4   3   8     2563.77     2533.87     38.51 o
  -3   3   8      717.97      769.81     18.20 o
  -2   3   8     4223.21     4166.38     44.02 o
  -1   3   8      561.93      589.39     25.63 o
   0   3   8      574.62      510.23     14.14 o
   1   3   8     2887.62     2726.69     49.07 o
   2   3   8     7228.97     7181.90     65.17 o
   3   3   8     2745.94     2687.69     33.54 o
   4   3   8     1710.39     1631.79     27.44 o
   5   3   8      210.73      203.60     11.08 o
   6   3   8       74.65       63.87      6.38 o
   7   3   8       81.71       85.60      6.64 o
   8   3   8     3373.81     3221.61     35.41 o
   9   3   8      221.61      197.68     12.06 o
  10   3   8     2772.73     2799.78     43.21 o
  11   3   8       35.54       26.94      9.83 o
  12   3   8      295.43      315.47     25.32 o
  13   3   8        0.69        5.83     13.55 o
  14   3   8      581.87      544.35     40.69 o
  15   3   8       53.65       71.24     19.15 o
  16   3   8       87.30       86.72     17.42 o
  17   3   8       14.61       25.00     13.15 o
  18   3   8        2.21       33.62     14.10 o
  19   3   8        2.74       14.92     11.30 o
  20   3   8       68.99      103.78     19.09 o
  21   3   8       73.93       50.74     17.18 o
  22   3   8       35.13       17.07     17.42 o
  23   3   8        3.70       -6.84     22.28 o
 -28   4   8        1.27       27.46     16.71 o
 -27   4   8        0.19       -7.32     20.39 o
 -26   4   8        2.02       11.83     22.83 o
 -25   4   8       50.01       59.71     70.17 o
 -24   4   8        8.44       24.95     27.46 o
 -23   4   8      254.19      244.77     30.21 o
 -22   4   8       11.23       44.39     20.04 o
 -21   4   8      214.38      193.84     51.47 o
 -20   4   8       52.26      106.53     24.89 o
 -19   4   8        3.85       39.42     20.48 o
 -18   4   8        5.34       52.20     20.54 o
 -17   4   8       40.02       49.16     19.35 o
 -16   4   8      264.35      253.37     28.41 o
 -15   4   8      106.27      151.22     22.54 o
 -14   4   8      176.31      146.88     18.33 o
 -13   4   8        0.36       33.27     12.01 o
 -12   4   8      150.93      175.52     20.37 o
 -11   4   8      951.17      923.59     34.39 o
 -10   4   8      131.06      127.09     11.78 o
  -9   4   8       21.47       24.31      5.41 o
  -8   4   8        3.13       10.52      9.80 o
  -7   4   8      333.94      314.67     16.56 o
  -6   4   8        0.68       45.19     14.61 o
  -5   4   8      787.23      756.77     24.26 o
  -4   4   8        2.52       -1.91      5.47 o
  -3   4   8      368.65      423.82     15.10 o
  -2   4   8       52.83       74.75     11.18 o
  -1   4   8      150.77      136.57      8.84 o
   0   4   8       35.80       49.81      6.46 o
   1   4   8       49.09       48.97      4.07 o
   2   4   8      170.23      168.71      6.45 o
   3   4   8      128.58      128.19      6.25 o
   4   4   8       44.53       59.20      6.65 o
   5   4   8      399.55      350.89     25.71 o
   6   4   8       35.24       33.20      3.34 o
   7   4   8        7.27        3.11      5.28 o
   8   4   8      225.06      221.64     12.47 o
   9   4   8      245.01      234.25     15.33 o
  10   4   8        2.80       21.88     11.10 o
  11   4   8       22.02       40.84     11.07 o
  12   4   8        4.15       10.65     16.80 o
  13   4   8       79.25       87.86     34.89 o
  14   4   8        9.35       15.47     24.55 o
  15   4   8       45.17        2.47     22.57 o
  16   4   8        7.14       21.45     23.28 o
  17   4   8       29.46      100.49     37.47 o
  18   4   8       69.72       88.10     17.99 o
  19   4   8        4.06      -11.41     12.20 o
  20   4   8        1.23       43.23     16.46 o
  21   4   8        1.46        8.46     14.82 o
  22   4   8        0.35       38.66     24.21 o
  23   4   8       20.57       16.79     27.65 o
 -27   5   8        5.43      -17.36     19.37 o
 -26   5   8       13.32       53.70     25.58 o
 -25   5   8        5.28      -25.24     25.24 o
 -24   5   8        0.89        2.13     22.92 o
 -23   5   8        0.89       18.58     12.51 o
 -22   5   8      286.85      313.68     27.26 o
 -21   5   8       55.16       91.74     17.54 o
 -20   5   8      496.16      546.95     34.04 o
 -19   5   8       19.00       59.53     19.43 o
 -18   5   8      138.38      133.53     17.96 o
 -17   5   8        2.21       16.59     11.64 o
 -16   5   8      869.81      914.34     38.55 o
 -15   5   8      105.02      133.75     16.28 o
 -14   5   8      164.73      246.87     20.07 o
 -13   5   8        1.53        9.80     11.40 o
 -12   5   8     1243.21     1181.77     34.58 o
 -11   5   8       27.15       16.58      7.87 o
 -10   5   8      415.49      354.81     13.10 o
  -9   5   8      278.15      274.62     21.27 o
  -8   5   8      476.59      515.94     27.10 o
  -7   5   8      204.94      182.69     17.19 o
  -6   5   8       11.18       35.14     10.92 o
  -5   5   8      360.37      412.00     31.61 o
  -4   5   8     5130.63     4969.58     86.39 o
  -3   5   8      354.02      368.28     19.41 o
  -2   5   8      104.68      127.87     11.83 o
  -1   5   8       79.05       61.89      8.74 o
   0   5   8      987.75      981.55     25.65 o
   1   5   8        7.55       10.29      3.46 o
   2   5   8     1503.43     1400.45     25.68 o
   3   5   8      185.72      161.29      9.31 o
   4   5   8      106.27       93.96      6.14 o
   5   5   8      111.35       85.99      7.63 o
   6   5   8       41.50       63.96     13.25 o
   7   5   8       24.66       36.55      7.82 o
   8   5   8      381.23      400.27     23.12 o
   9   5   8        0.69        3.26     14.15 o
  10   5   8      131.09      193.63     38.70 o
  11   5   8        0.02       95.95     31.17 o
  12   5   8      119.62      136.54     36.94 o
  13   5   8        0.35       55.71     29.16 o
  14   5   8      581.36      607.35     66.41 o
  15   5   8        7.33       23.33     24.00 o
  16   5   8      218.19      262.42     50.55 o
  17   5   8        5.43       44.15     37.59 o
  18   5   8      109.90      103.20     37.73 o
  19   5   8        2.84       44.56     36.03 o
 -24   6   8       21.73       55.43     25.78 o
 -23   6   8       58.63       24.75     21.82 o
 -22   6   8        4.21       10.35     19.32 o
 -21   6   8      225.55      169.12     29.18 o
 -20   6   8       14.06       35.52     20.91 o
 -19   6   8      610.77      618.56     47.08 o
 -18   6   8        0.56       42.09     20.36 o
 -17   6   8      403.52      355.58     34.69 o
 -16   6   8        0.42        9.22     15.90 o
 -15   6   8       42.19       41.32     15.31 o
 -14   6   8      112.35      145.75     24.68 o
 -13   6   8       16.33        0.11     14.15 o
 -12   6   8        6.77        1.19     10.75 o
 -11   6   8       56.71       60.32     14.50 o
 -10   6   8       22.28       27.98     12.22 o
  -9   6   8        2.67       14.66      9.84 o
  -8   6   8       70.89       76.86     21.79 o
  -7   6   8      423.34      454.17     32.42 o
  -6   6   8      298.06      284.72     21.90 o
  -5   6   8       89.62       91.19     14.40 o
  -4   6   8       84.41       75.91      9.96 o
  -3   6   8       24.70       28.63      8.57 o
  -2   6   8      192.45      219.80     16.73 o
  -1   6   8     3210.97     3025.01     54.99 o
   0   6   8        0.66       17.45      8.36 o
   1   6   8      294.15      306.06     18.48 o
   2   6   8       17.32       -8.53     10.67 o
   3   6   8       35.60       27.25     12.57 o
   4   6   8      205.69      196.09     22.72 o
   5   6   8      427.88      395.08     43.61 o
   6   6   8        0.60       25.65     31.45 o
   7   6   8      313.38      346.43     51.80 o
   8   6   8       45.80       54.16     29.32 o
   9   6   8        8.22        7.14     24.97 o
  10   6   8      185.13      190.68     43.03 o
  11   6   8      338.10      378.00     54.38 o
  12   6   8       55.56       70.86     32.71 o
  13   6   8      419.43      582.22     69.29 o
  14   6   8        0.48       54.29     32.62 o
  15   6   8       85.44      141.19     43.07 o
  16   6   8        4.21       -0.25     24.95 o
 -21   7   8      196.47      159.73     38.79 o
 -20   7   8       90.79      114.71     25.69 o
 -19   7   8       54.96       62.70     21.85 o
 -18   7   8       51.26       79.18     23.27 o
 -17   7   8      233.85      327.47     37.91 o
 -16   7   8       90.33      125.58     26.37 o
 -15   7   8     1196.03     1148.53     61.76 o
 -14   7   8       60.04       87.26     22.80 o
 -13   7   8      288.59      247.07     29.26 o
 -12   7   8      158.84      197.58     33.94 o
 -11   7   8      567.15      586.03     35.11 o
 -10   7   8       35.71       42.44     13.03 o
  -9   7   8      989.66      949.77     42.85 o
  -8   7   8      130.72      148.04     19.05 o
  -7   7   8      173.32      160.74     22.97 o
  -6   7   8      247.43      296.05     24.20 o
  -5   7   8      915.43      973.77     41.07 o
  -4   7   8       87.67      116.40     17.78 o
  -3   7   8     3061.15     2908.69     92.14 o
  -2   7   8       62.83      115.83     25.29 o
  -1   7   8      666.78      621.38     43.66 o
   0   7   8       16.35       26.32     24.51 o
   1   7   8     1500.27     1389.76     92.81 o
   2   7   8       32.33       39.39     29.74 o
   3   7   8     1327.49     1309.86     91.92 o
   4   7   8       77.34      133.13     33.61 o
   5   7   8       25.28       44.08     27.81 o
   6   7   8       32.98       59.16     28.51 o
   7   7   8      968.64     1072.85     88.79 o
   8   7   8        0.17       -2.28     23.46 o
   9   7   8      530.31      543.68     64.79 o
  10   7   8        0.28       39.12     24.03 o
  11   7   8      107.08      131.84     38.80 o
  12   7   8        3.09       88.09     36.10 o
  13   7   8      266.58      273.07     54.32 o
 -17   8   8       55.84       92.73     22.18 o
 -16   8   8        9.50        9.83     26.74 o
 -15   8   8        5.42       -1.10     14.97 o
 -14   8   8     1073.09     1161.69     64.14 o
 -13   8   8       50.36       78.54     25.30 o
 -12   8   8     1105.14      995.14     57.61 o
 -11   8   8        5.67       28.15     15.06 o
 -10   8   8       46.46       48.91     17.33 o
  -9   8   8        0.14      -12.35     16.80 o
  -8   8   8      664.35      745.10     51.62 o
  -7   8   8        3.03       80.47     23.68 o
  -6   8   8     2123.81     2140.01     85.66 o
  -5   8   8       70.26       71.74     23.95 o
  -4   8   8      376.51      354.92     36.91 o
  -3   8   8       28.83       62.57     20.67 o
  -2   8   8      729.38      758.72     51.99 o
  -1   8   8       42.42       52.57     26.26 o
   0   8   8     1093.43     1093.73     61.72 o
   1   8   8        0.02       26.02     19.76 o
   2   8   8       15.12       31.08     18.39 o
   3   8   8       16.07       34.75     31.05 o
   4   8   8      630.59      629.08     48.31 o
   5   8   8       85.93      127.60     39.00 o
   6   8   8      502.60      518.80     67.70 o
   7   8   8        3.11       14.81     25.00 o
   8   8   8        1.16       27.46     24.26 o
 -11   9   8       55.07       23.29     21.70 o
 -10   9   8       28.96       63.50     27.77 o
  -9   9   8      104.30      147.13     36.30 o
  -8   9   8        0.27       31.23     23.29 o
  -7   9   8        3.10       18.66     18.75 o
  -6   9   8       73.80       91.17     33.32 o
  -5   9   8       44.86       69.80     24.20 o
  -4   9   8       74.62       80.58     23.97 o
  -3   9   8      292.59      334.26     38.33 o
  -2   9   8       36.83       56.96     20.88 o
  -1   9   8       17.10        7.02     37.80 o
   0   9   8       19.58       29.72     26.48 o
   1   9   8      229.14      243.91     34.89 o
   2   9   8       41.79       72.46     36.89 o
   3   9   8      139.72      132.93     39.41 o
   4   9   8        7.82      -12.26     22.71 o
   5   9   8        1.04       -9.33     22.86 o
   6   9   8        4.50        6.72     22.67 o
   7   9   8       33.84       45.86     29.12 o
 -29   1   9       47.22       54.96     34.81 o
 -28   1   9        1.07        0.87     16.64 o
 -27   1   9      147.37      181.26     31.94 o
 -26   1   9      141.75      172.83     28.77 o
 -25   1   9      165.56      217.00     43.48 o
 -24   1   9      130.00      157.10     25.91 o
 -23   1   9      191.91      214.37     68.71 o
 -22   1   9       65.84       61.17     19.59 o
 -21   1   9      145.78      147.54     23.31 o
 -20   1   9       19.26       33.84     14.76 o
 -19   1   9     1657.70     1752.88     88.32 o
 -18   1   9       88.19      144.08     22.84 o
 -17   1   9     1816.13     1778.30     64.31 o
 -16   1   9        1.75       41.76     16.19 o
 -15   1   9     4660.01     4526.88     95.82 o
 -14   1   9     1253.88     1224.54     49.45 o
 -13   1   9     3793.43     3554.09     59.30 o
 -12   1   9     1221.76     1206.50     33.65 o
 -11   1   9     2991.60     3293.53     44.89 o
 -10   1   9     1157.67     1179.40     30.50 o
  -9   1   9     9375.43     9904.21     88.17 o
  -8   1   9     1259.45     1248.29     30.89 o
  -7   1   9      182.94      172.56     10.53 o
  -6   1   9      851.55      822.20     20.27 o
  -5   1   9     2356.86     2855.98     40.92 o
  -4   1   9      399.48      401.36     15.43 o
  -3   1   9     7361.22     7628.00     83.58 o
  -2   1   9     1382.75     1362.17     21.67 o
  -1   1   9      166.68      179.70      7.79 o
   0   1   9        0.09        6.54      2.56 o
   1   1   9       98.57       73.43      4.52 o
   2   1   9      169.09      142.63      5.60 o
   3   1   9    12947.61    12315.02    102.01 o
   4   1   9        1.71        4.12      4.78 o
   5   1   9       76.86       68.29      4.62 o
   6   1   9       19.21       16.18      3.56 o
   7   1   9      425.40      430.46     12.98 o
   8   1   9       78.36       84.90      7.17 o
   9   1   9      521.87      450.55     16.11 o
  10   1   9      163.98      187.14     11.83 o
  11   1   9     1732.05     1704.31     33.09 o
  12   1   9      145.43      153.16     13.54 o
  13   1   9       63.52       38.16     10.58 o
  14   1   9       12.47        6.32      9.11 o
  15   1   9      347.52      318.69     24.11 o
  16   1   9        5.95        4.88      9.17 o
  17   1   9      153.80      143.83     15.75 o
  18   1   9       28.31       35.26     11.43 o
  19   1   9       60.64       54.08     13.98 o
  20   1   9       12.13       22.33     12.75 o
  21   1   9      134.56      127.14     21.39 o
  22   1   9       19.90        5.87     13.55 o
  23   1   9        3.93       30.83     24.96 o
 -29   2   9        3.65        9.11     24.68 o
 -28   2   9       22.68       15.62     26.55 o
 -27   2   9        1.44        9.47     16.88 o
 -26   2   9      210.28      190.03     28.82 o
 -25   2   9       16.78       28.37     30.84 o
 -24   2   9     1385.14     1218.06     65.24 o
 -23   2   9        9.59       11.95     15.89 o
 -22   2   9      287.59      292.82     42.22 o
 -21   2   9       49.22       59.18     18.51 o
 -20   2   9      967.85      969.22     52.56 o
 -19   2   9       25.99       24.54     15.02 o
 -18   2   9        8.91        0.16     29.72 o
 -17   2   9      147.37      147.61     22.06 o
 -16   2   9       90.52       91.63     17.98 o
 -15   2   9     1276.42     1239.16     52.28 o
 -14   2   9     2944.19     2973.08     59.30 o
 -13   2   9      191.11      222.56     17.65 o
 -12   2   9     7053.79     6675.32     84.12 o
 -11   2   9      264.89      321.91     15.11 o
 -10   2   9     1248.32     1144.01     26.69 o
  -9   2   9        2.41        8.20      5.24 o
  -8   2   9      104.27       93.33      9.60 o
  -7   2   9       21.56       46.48      7.53 o
  -6   2   9     6681.71     6649.74     67.33 o
  -5   2   9       63.84       84.09      8.77 o
  -4   2   9     1373.23     1319.05     26.65 o
  -3   2   9     1935.12     2094.78     32.37 o
  -2   2   9       59.02      110.54      5.79 o
  -1   2   9      354.72      371.43     16.02 o
   0   2   9     4175.64     3966.62     43.74 o
   1   2   9       46.88       60.84      9.05 o
   2   2   9     1105.46     1053.21     32.53 o
   3   2   9      810.47      823.22     26.86 o
   4   2   9      280.88      304.68     14.50 o
   5   2   9        0.84        6.15      6.28 o
   6   2   9     6427.91     6048.33     96.92 o
   7   2   9        0.84        6.46      3.48 o
   8   2   9     1608.01     1572.16     24.55 o
   9   2   9      102.26      105.32      6.79 o
  10   2   9      647.87      623.49     18.66 o
  11   2   9      689.93      684.87     20.16 o
  12   2   9     1942.61     1882.11     34.29 o
  13   2   9      170.99      142.74     13.98 o
  14   2   9        4.87       29.79     11.06 o
  15   2   9        2.59       -0.82      9.73 o
  16   2   9       21.71       28.63     13.71 o
  17   2   9       49.03       71.85     16.16 o
  18   2   9      208.74      227.71     24.20 o
  19   2   9       12.53       28.23     12.36 o
  20   2   9       57.41       79.45     18.07 o
  21   2   9        1.21       25.62     13.77 o
  22   2   9        5.45       66.08     35.74 o
  23   2   9        4.62       26.63     27.83 o
  24   2   9       47.42       63.85     35.09 o
 -28   3   9      236.39      259.78     50.00 o
 -27   3   9       67.07       80.40     33.68 o
 -26   3   9      180.27      220.02     97.94 o
 -25   3   9       38.63       51.52     19.30 o
 -24   3   9       21.72       21.86     26.62 o
 -23   3   9      165.04      169.69     38.97 o
 -22   3   9      603.69      641.57     46.21 o
 -21   3   9        3.78       16.28     17.52 o
 -20   3   9     1594.77     1517.29     66.39 o
 -19   3   9        3.04       44.41     21.38 o
 -18   3   9       37.20       46.73     14.27 o
 -17   3   9      796.01      786.15     45.25 o
 -16   3   9     1346.53     1376.07     56.94 o
 -15   3   9      960.01      918.47     46.35 o
 -14   3   9     1029.58      935.66     35.81 o
 -13   3   9      104.78      119.01     14.20 o
 -12   3   9       71.55       74.99     10.87 o
 -11   3   9      904.15      831.35     28.41 o
 -10   3   9     4636.27     4406.59     53.26 o
  -9   3   9     5200.77     5248.07     57.49 o
  -8   3   9    13378.61    13755.76    115.50 o
  -7   3   9     1823.93     1979.70     32.77 o
  -6   3   9     1365.27     1428.02     25.47 o
  -5   3   9        3.47        6.49      5.31 o
  -4   3   9     4734.19     4510.12     64.60 o
  -3   3   9       10.71       24.54      4.81 o
  -2   3   9     3014.29     3020.75     50.56 o
  -1   3   9      356.91      403.20     26.33 o
   0   3   9      234.62      190.24      6.75 o
   1   3   9      208.64      182.48     17.09 o
   2   3   9     6514.50     6125.22     63.42 o
   3   3   9     1026.21     1004.84     21.99 o
   4   3   9     9433.00     9349.77    144.53 o
   5   3   9      201.27      210.67     11.75 o
   6   3   9        0.08       -1.51      5.72 o
   7   3   9       20.23       17.91      4.73 o
   8   3   9     1019.01      963.67     32.82 o
   9   3   9       16.08        9.36      8.01 o
  10   3   9     1830.86     1883.14     46.78 o
  11   3   9      183.03      169.88     15.71 o
  12   3   9        2.56       25.76     12.72 o
  13   3   9      244.39      185.26     17.21 o
  14   3   9      486.99      465.27     30.10 o
  15   3   9        8.11        8.89     11.44 o
  16   3   9      636.10      674.89     48.08 o
  17   3   9        0.64       15.60     12.20 o
  18   3   9       16.75       29.97     14.91 o
  19   3   9       57.57       88.01     19.31 o
  20   3   9       90.92      108.98     19.38 o
  21   3   9       20.35       20.46     16.90 o
  22   3   9       61.48       79.01     28.08 o
 -27   4   9       17.39       14.92     22.54 o
 -26   4   9      156.78      190.05     43.46 o
 -25   4   9      631.55      655.15     51.54 o
 -24   4   9        1.73        6.42     17.35 o
 -23   4   9      819.27      773.58    123.21 o
 -22   4   9       94.97      139.05     46.53 o
 -21   4   9        6.19       42.93     41.63 o
 -20   4   9      317.62      275.78     31.78 o
 -19   4   9     1559.01     1620.51     81.72 o
 -18   4   9       33.89       14.77     19.02 o
 -17   4   9     2442.90     2607.90    102.03 o
 -16   4   9      200.34      201.30     27.25 o
 -15   4   9       98.94      114.21     20.40 o
 -14   4   9     1664.14     1474.55     47.97 o
 -13   4   9     4260.66     4368.80     80.78 o
 -12   4   9      245.98      240.27     13.21 o
 -11   4   9     8060.95     7662.17     92.66 o
 -10   4   9       33.63       35.02      8.01 o
  -9   4   9      401.06      393.35     22.71 o
  -8   4   9       15.85       22.57      9.53 o
  -7   4   9     9139.94     9164.04    100.15 o
  -6   4   9       16.26       43.36      9.54 o
  -5   4   9    11707.53    11319.55     78.41 o
  -4   4   9       16.64       11.46      9.38 o
  -3   4   9       41.45       50.64      6.89 o
  -2   4   9       14.36       22.14      6.33 o
  -1   4   9     8173.90     7660.99     55.75 o
   0   4   9      289.68      265.44      9.33 o
   1   4   9     6269.56     6231.01     67.37 o
   2   4   9      535.24      481.34     18.93 o
   3   4   9       78.85       86.13      9.59 o
   4   4   9      155.99      164.68      9.66 o
   5   4   9     3111.69     3020.92     52.69 o
   6   4   9       86.65      101.06      8.93 o
   7   4   9     1381.73     1346.60     28.92 o
   8   4   9       54.78       50.52      7.75 o
   9   4   9      144.94      105.98     14.41 o
  10   4   9      116.03       99.28      9.89 o
  11   4   9       24.72       48.16      9.66 o
  12   4   9       66.25       77.86     14.27 o
  13   4   9      935.19      932.01    130.57 o
  14   4   9       63.59       63.05     17.28 o
  15   4   9        7.31        6.75     11.44 o
  16   4   9      124.90       91.96     21.13 o
  17   4   9      222.84      204.13     28.84 o
  18   4   9        3.45       68.97     21.35 o
  19   4   9      354.44      331.30     37.83 o
  20   4   9        8.65        6.39     16.28 o
  21   4   9        3.29       11.62     20.54 o
 -26   5   9       85.95       50.86     24.26 o
 -25   5   9       19.61      -30.38     30.38 o
 -24   5   9        4.20       25.03     26.75 o
 -23   5   9        3.72       27.36     43.74 o
 -22   5   9      211.49      164.93     44.41 o
 -21   5   9       13.17       56.69     20.40 o
 -20   5   9      109.73      142.91     19.83 o
 -19   5   9       20.32       51.56     15.11 o
 -18   5   9      157.74      147.74     18.79 o
 -17   5   9      617.80      595.21     32.71 o
 -16   5   9       86.36      132.80     16.89 o
 -15   5   9       71.73       89.90     13.90 o
 -14   5   9     1331.47     1311.69     37.82 o
 -13   5   9       79.48       77.33     12.07 o
 -12   5   9      141.63      159.29     18.18 o
 -11   5   9      188.28      200.08     15.67 o
 -10   5   9      353.24      316.72     12.87 o
  -9   5   9      736.20      715.23     32.92 o
  -8   5   9     1753.49     1735.63     48.95 o
  -7   5   9     1303.95     1194.54     40.22 o
  -6   5   9      228.32      202.68     18.37 o
  -5   5   9       37.02       51.27      8.89 o
  -4   5   9      666.75      639.59     25.35 o
  -3   5   9       70.37       88.59     11.41 o
  -2   5   9     2058.86     2051.73     42.21 o
  -1   5   9       30.14       27.28      4.85 o
   0   5   9      500.80      508.79     19.73 o
   1   5   9       10.21       13.67      7.00 o
   2   5   9     1139.34     1030.57     30.57 o
   3   5   9      365.09      378.22     19.18 o
   4   5   9      970.28      978.59     31.96 o
   5   5   9       81.82       67.25      8.92 o
   6   5   9      101.73       91.04     10.10 o
   7   5   9       98.97      115.48     11.38 o
   8   5   9      716.79      719.70     33.46 o
   9   5   9      177.27      189.01     25.49 o
  10   5   9      659.89      577.16     44.66 o
  11   5   9       59.21       91.48     31.33 o
  12   5   9       32.45       19.16     32.65 o
  13   5   9        0.58       30.49     29.59 o
  14   5   9      118.76      132.79     37.45 o
  15   5   9       26.09       77.04     34.17 o
  16   5   9      314.01      339.93     54.31 o
  17   5   9       15.98       67.00     34.74 o
  18   5   9       19.86       28.88     29.02 o
 -24   6   9      105.36      135.56     34.10 o
 -23   6   9       43.43       54.49     26.03 o
 -22   6   9      183.20      219.01     59.14 o
 -21   6   9       86.87       93.43     22.07 o
 -20   6   9        3.42       18.18     17.34 o
 -19   6   9        6.00       62.55     25.97 o
 -18   6   9      684.06      730.30     50.73 o
 -17   6   9      161.06      215.36     30.48 o
 -16   6   9      255.64      268.65     60.34 o
 -15   6   9      311.89      323.39     31.78 o
 -14   6   9      529.69      517.40     32.74 o
 -13   6   9       58.81       40.10     11.07 o
 -12   6   9      737.02      743.82     37.15 o
 -11   6   9        1.93       22.10     15.43 o
 -10   6   9     1387.78     1336.32     48.28 o
  -9   6   9       17.93       43.34     13.29 o
  -8   6   9        5.23       14.55     11.19 o
  -7   6   9       79.18      118.63     16.46 o
  -6   6   9      834.89      789.68     34.42 o
  -5   6   9        2.82        4.91      7.19 o
  -4   6   9       50.33       48.39      8.88 o
  -3   6   9     1978.82     1861.58     44.35 o
  -2   6   9      421.92      416.92     21.73 o
  -1   6   9      261.48      257.41     24.61 o
   0   6   9     1239.27     1231.78     50.00 o
   1   6   9      166.75      168.95     26.88 o
   2   6   9       41.89       32.07     12.73 o
   3   6   9        2.42        4.88     13.54 o
   4   6   9     1520.58     1405.15     58.15 o
   5   6   9       20.04       45.10     43.13 o
   6   6   9     2081.47     1929.48     71.49 o
   7   6   9        0.32       28.50     34.49 o
   8   6   9      441.64      421.94     58.21 o
   9   6   9        5.94      -26.00     26.37 o
  10   6   9      131.58      139.25     35.53 o
  11   6   9        7.38       53.56     30.92 o
  12   6   9      149.11      147.95     41.16 o
  13   6   9       14.97       57.27     33.14 o
  14   6   9      216.86      245.59     46.60 o
  15   6   9       24.06       91.63     38.23 o
 -22   7   9       71.10       95.91     36.32 o
 -21   7   9      109.41      134.17     35.91 o
 -20   7   9      101.78       85.15     22.97 o
 -19   7   9        4.06       65.43     21.10 o
 -18   7   9       15.43       23.91     31.58 o
 -17   7   9      370.70      415.38     40.63 o
 -16   7   9      328.02      313.31     35.48 o
 -15   7   9      355.15      456.46     41.17 o
 -14   7   9      344.07      334.60     34.98 o
 -13   7   9        0.42       13.88     14.78 o
 -12   7   9      168.72      184.50     22.44 o
 -11   7   9      436.25      497.78     32.69 o
 -10   7   9       82.64      121.32     19.10 o
  -9   7   9      540.14      603.44     34.84 o
  -8   7   9      166.26      157.10     24.92 o
  -7   7   9      480.87      456.46     44.78 o
  -6   7   9        0.20        0.43     12.84 o
  -5   7   9      110.36      108.87     22.36 o
  -4   7   9      124.80      114.24     23.48 o
  -3   7   9      315.05      282.91     31.76 o
  -2   7   9      495.08      516.97     41.50 o
  -1   7   9      151.72      193.45     28.58 o
   0   7   9      491.49      440.23     56.43 o
   1   7   9      198.40      222.61     43.55 o
   2   7   9       34.57       51.59     30.61 o
   3   7   9      523.99      562.58     63.65 o
   4   7   9        0.70        2.97     18.75 o
   5   7   9      192.67      272.86     49.71 o
   6   7   9        1.19       23.74     29.43 o
   7   7   9      349.15      291.16     48.76 o
   8   7   9       85.86       56.27     31.21 o
   9   7   9      170.98      228.87     47.93 o
  10   7   9       31.31       24.44     33.69 o
  11   7   9       80.21       30.18     24.32 o
  12   7   9      207.98      165.16     46.19 o
 -18   8   9       18.75       55.48     33.94 o
 -17   8   9       13.13       64.15     23.85 o
 -16   8   9      106.41      109.07     24.74 o
 -15   8   9        5.09       44.43     22.68 o
 -14   8   9      108.84      115.07     24.34 o
 -13   8   9       55.89       93.90     28.27 o
 -12   8   9       49.16       94.00     23.47 o
 -11   8   9       48.25       55.43     25.70 o
 -10   8   9        0.63      -24.90     24.90 o
  -9   8   9        2.23       24.15     54.13 o
  -8   8   9      123.78       73.78     23.27 o
  -7   8   9        3.49       35.68     24.58 o
  -6   8   9      235.41      291.47     50.47 o
  -5   8   9       13.42       -6.13     18.09 o
  -4   8   9       91.02       89.04     25.37 o
  -3   8   9        1.73       -8.59     20.34 o
  -2   8   9        0.66       30.92     19.08 o
  -1   8   9       30.70       61.45     21.77 o
   0   8   9      254.79      282.34     34.42 o
   1   8   9        7.35       59.16     22.70 o
   2   8   9        3.46       18.81     17.69 o
   3   8   9       12.56       32.12     20.39 o
   4   8   9       31.55       68.24     32.93 o
   5   8   9        1.02       13.78     28.05 o
   6   8   9       28.81      108.15     39.67 o
   7   8   9       17.46       61.51     32.21 o
  -9   9   9      246.66      277.48     49.16 o
  -8   9   9       15.44       50.61     26.84 o
  -7   9   9       19.49        7.73     22.17 o
  -6   9   9        1.28       40.35     24.67 o
  -5   9   9       84.50       68.36     34.11 o
  -4   9   9       62.77       78.21     29.84 o
  -3   9   9      409.30      465.34     44.35 o
  -2   9   9       33.96       80.28     23.42 o
  -1   9   9      252.15      239.00     46.18 o
   0   9   9       12.13       38.34     29.05 o
   1   9   9       11.10       33.91     28.02 o
   2   9   9        2.01        6.40     21.81 o
   3   9   9      100.49      159.28     42.74 o
   4   9   9        5.02        5.76     21.66 o
   5   9   9       28.31       42.97     27.07 o
   6   9   9        0.03       -3.01     23.87 o
 -28   0  10      131.83      147.18     36.97 o
 -27   0  10       53.78      171.50     45.66 o
 -26   0  10      170.35      163.51     43.90 o
 -25   0  10      103.93      161.16     44.66 o
 -24   0  10     2316.16     2100.12    119.19 o
 -23   0  10       70.10       33.26     27.31 o
 -22   0  10        5.13       -8.38     23.23 o
 -21   0  10     1068.44     1114.25     81.26 o
 -20   0  10      628.37      633.30     60.07 o
 -19   0  10       41.97       48.02     23.68 o
 -18   0  10     1187.34     1169.28     76.07 o
 -17   0  10      427.79      421.55     47.94 o
 -16   0  10     3636.88     3560.58    123.27 o
 -15   0  10       82.98      105.61     23.50 o
 -14   0  10      294.42      321.02     35.34 o
 -13   0  10      252.84      248.86     23.59 o
 -12   0  10    35119.13    33460.46    223.71 o
 -11   0  10       10.25       33.86     15.43 o
 -10   0  10    17744.66    17640.56    152.48 o
  -9   0  10     1038.72     1066.07     37.66 o
  -8   0  10      290.56      349.38     21.65 o
  -7   0  10       87.12       79.23     12.51 o
  -6   0  10    42323.84    42606.34    298.76 o
  -5   0  10        9.75       26.37      8.44 o
  -4   0  10    13521.02    13632.05    113.18 o
  -3   0  10        8.64        7.13      5.62 o
  -2   0  10      521.33      579.57     25.28 o
  -1   0  10       52.31       44.09      7.60 o
   0   0  10    12807.90    12523.29    110.53 o
   1   0  10      240.64      276.04     11.88 o
   2   0  10     3806.54     3490.26     51.59 o
   3   0  10      231.39      221.32     12.20 o
   4   0  10       87.08       93.99     12.36 o
   5   0  10      151.12      125.81     10.34 o
   6   0  10    13953.25    13006.39    158.55 o
   7   0  10      290.87      269.59     18.50 o
   8   0  10     4336.37     4335.20     68.27 o
   9   0  10      108.57       76.39     16.38 o
  10   0  10     1193.47     1090.07     37.06 o
  11   0  10      161.38      159.71     17.75 o
  12   0  10       94.60       89.28     14.37 o
  13   0  10      155.64      104.17     22.78 o
  14   0  10     1534.15     1449.56     59.56 o
  15   0  10      269.20      220.57     20.45 o
  16   0  10      134.22      104.91     40.14 o
  17   0  10        1.14        5.19     12.96 o
  18   0  10      166.24      185.82     26.06 o
  19   0  10       11.65       16.64     14.94 o
  20   0  10      405.88      428.18     61.37 o
  21   0  10        0.68       39.06     27.34 o
 -29   1  10        6.40       48.26     30.64 o
 -28   1  10      119.59      155.33     30.26 o
 -27   1  10      281.55      243.52     33.98 o
 -26   1  10       64.25       69.50     24.92 o
 -25   1  10      138.07      107.99     25.59 o
 -24   1  10       95.83      113.58     24.88 o
 -23   1  10       55.35       29.73     33.52 o
 -22   1  10      263.59      301.64     33.88 o
 -21   1  10     2113.72     2184.74     80.26 o
 -20   1  10        4.78       41.31     23.85 o
 -19   1  10        2.47       11.53     15.68 o
 -18   1  10        0.50        4.65     14.39 o
 -17   1  10        3.20       25.92     13.92 o
 -16   1  10      312.24      391.35     38.11 o
 -15   1  10      810.40      856.56     43.93 o
 -14   1  10     1526.94     1485.16     40.01 o
 -13   1  10     1689.88     1704.52     41.64 o
 -12   1  10      567.30      590.99     25.98 o
 -11   1  10        9.65        1.45      5.66 o
 -10   1  10     1014.21      996.96     19.02 o
  -9   1  10     7966.13     7972.79     81.58 o
  -8   1  10     3029.61     3041.22     49.40 o
  -7   1  10      254.59      397.23     15.77 o
  -6   1  10        4.23       10.11      5.09 o
  -5   1  10      141.67      158.80     11.03 o
  -4   1  10      245.63      298.22     16.96 o
  -3   1  10     4029.42     4011.15     45.78 o
  -2   1  10     1705.48     1730.18     28.13 o
  -1   1  10      877.68      900.71     19.47 o
   0   1  10        8.51        9.87      3.23 o
   1   1  10     1908.04     1954.87     22.90 o
   2   1  10      149.65      155.38      7.36 o
   3   1  10     1471.31     1348.63     24.83 o
   4   1  10     1403.01     1329.27     25.70 o
   5   1  10     4283.69     3933.19     49.03 o
   6   1  10      457.15      435.16     11.39 o
   7   1  10      348.00      319.62     10.58 o
   8   1  10       13.48       15.91      5.11 o
   9   1  10      727.51      697.60     20.49 o
  10   1  10       60.43       48.89      8.55 o
  11   1  10     3164.11     3008.88     44.73 o
  12   1  10      130.52      113.02     11.99 o
  13   1  10      192.06      182.28     13.14 o
  14   1  10       46.79       26.98      7.99 o
  15   1  10      501.47      544.01     24.68 o
  16   1  10      108.03      120.23     14.61 o
  17   1  10      153.34      149.71     19.57 o
  18   1  10        0.61        2.21     12.53 o
  19   1  10        1.20       -5.94     12.46 o
  20   1  10       26.33       62.73     16.91 o
  21   1  10       31.76       35.28     18.96 o
  22   1  10      101.17      127.51     25.77 o
 -28   2  10        9.75       18.82     24.62 o
 -27   2  10       95.07      119.38     24.94 o
 -26   2  10       11.74       -4.15     16.11 o
 -25   2  10       16.19       27.85     26.98 o
 -24   2  10       52.50       87.16     37.45 o
 -23   2  10      607.09      661.67     48.90 o
 -22   2  10      403.51      324.00     33.74 o
 -21   2  10      693.70      741.78     49.15 o
 -20   2  10       63.47       94.23     22.31 o
 -19   2  10      433.36      409.54     36.55 o
 -18   2  10        3.48       30.23     16.41 o
 -17   2  10      641.63      715.74     42.66 o
 -16   2  10       58.90       62.30     18.42 o
 -15   2  10     1273.06     1276.59     49.31 o
 -14   2  10      127.45      127.25     18.94 o
 -13   2  10     1804.69     1831.42     55.61 o
 -12   2  10       72.42       81.24     10.59 o
 -11   2  10     7018.68     6796.67    102.33 o
 -10   2  10      918.16     1032.82     26.65 o
  -9   2  10      334.04      303.69     16.77 o
  -8   2  10      128.12      109.73     10.29 o
  -7   2  10       59.89       42.57      9.48 o
  -6   2  10       27.67       59.78      8.37 o
  -5   2  10     8230.28     7936.94     70.42 o
  -4   2  10        2.11        6.77      6.67 o
  -3   2  10       36.65       76.83      6.87 o
  -2   2  10     7662.37     8103.47     62.60 o
  -1   2  10     1409.30     1273.09     28.19 o
   0   2  10       18.41       18.38      4.54 o
   1   2  10     8673.26     7974.62    111.94 o
   2   2  10      913.96     1018.15     26.67 o
   3   2  10       67.87       61.88     10.88 o
   4   2  10      179.29      199.17     12.12 o
   5   2  10     2265.78     2257.84     51.23 o
   6   2  10        0.75        6.23      6.96 o
   7   2  10     3425.33     3110.07     62.52 o
   8   2  10      179.95      155.37      6.15 o
   9   2  10      561.04      513.23     14.07 o
  10   2  10       70.53       64.93      7.52 o
  11   2  10      261.84      275.57     17.23 o
  12   2  10        4.65       10.91      8.13 o
  13   2  10     1170.15     1122.90     34.27 o
  14   2  10       46.31       43.81     11.03 o
  15   2  10       27.51       41.88     12.79 o
  16   2  10       29.56       42.31     14.69 o
  17   2  10      220.96      243.91     25.97 o
  18   2  10        0.17       22.41     11.93 o
  19   2  10      256.70      255.49     25.85 o
  20   2  10       23.93       26.35     18.09 o
  21   2  10        3.65       25.05     17.02 o
  22   2  10       30.42       61.89     21.89 o
  23   2  10        2.07      -27.27     27.27 o
 -28   3  10        0.35       17.23     21.69 o
 -27   3  10        8.22       20.77     24.89 o
 -26   3  10      119.22      154.70     28.27 o
 -25   3  10      145.90      122.40     24.62 o
 -24   3  10        1.59       12.50     12.55 o
 -23   3  10      128.86      166.35     42.75 o
 -22   3  10      304.17      359.94     92.67 o
 -21   3  10      282.04      246.08     43.52 o
 -20   3  10      145.71      173.79     27.37 o
 -19   3  10      517.32      509.77     39.82 o
 -18   3  10      240.21      243.70     28.45 o
 -17   3  10       16.33       39.09     16.14 o
 -16   3  10      759.97      755.08     43.72 o
 -15   3  10      193.42      230.76     21.14 o
 -14   3  10     1869.13     1745.00     49.41 o
 -13   3  10      217.90      192.70     13.24 o
 -12   3  10      557.17      481.15     19.40 o
 -11   3  10      235.52      230.84     13.94 o
 -10   3  10     1217.44     1149.77     37.29 o
  -9   3  10      620.19      590.02     23.23 o
  -8   3  10     2257.95     2056.11     32.44 o
  -7   3  10     1709.21     1613.96     31.05 o
  -6   3  10       53.57       55.26      8.41 o
  -5   3  10      126.69      148.03      9.74 o
  -4   3  10     1083.40     1104.29     28.23 o
  -3   3  10      939.36      948.80     29.95 o
  -2   3  10     6256.73     6141.87     44.66 o
  -1   3  10     1260.58     1292.24     23.80 o
   0   3  10       10.23        0.04     13.53 o
   1   3  10       85.57       84.04     11.52 o
   2   3  10      494.47      483.51     22.88 o
   3   3  10      247.37      260.18     20.72 o
   4   3  10     2841.19     2769.45     38.99 o
   5   3  10      599.84      566.92     18.87 o
   6   3  10      735.34      776.05     22.41 o
   7   3  10      201.69      179.92     12.15 o
   8   3  10     1099.14     1098.26     36.32 o
   9   3  10        6.99        5.97      6.88 o
  10   3  10      527.57      517.73     24.01 o
  11   3  10        3.36        7.66     10.07 o
  12   3  10      272.33      257.79     19.18 o
  13   3  10        1.61       31.10     14.16 o
  14   3  10       77.90       73.84     16.07 o
  15   3  10       52.21       76.61     19.30 o
  16   3  10      570.03      574.42     36.09 o
  17   3  10       64.12       55.19     16.24 o
  18   3  10       26.70       49.27     16.80 o
  19   3  10        3.66       40.39     15.80 o
  20   3  10        7.02        3.02     23.54 o
  21   3  10        2.78        8.72     42.76 o
  22   3  10       46.30       34.55     24.97 o
 -27   4  10        1.55       11.78     23.62 o
 -26   4  10       32.44       50.13     31.77 o
 -25   4  10        6.73       21.76     20.76 o
 -24   4  10       15.90       49.71     41.47 o
 -23   4  10       14.58       30.94     19.37 o
 -22   4  10       44.08      117.02     67.62 o
 -21   4  10       48.71       56.19     20.33 o
 -20   4  10        9.30        5.22     14.90 o
 -19   4  10      124.32      137.89     24.39 o
 -18   4  10       20.63       29.63     24.42 o
 -17   4  10       17.78       19.85     21.79 o
 -16   4  10        1.00       20.17     15.64 o
 -15   4  10      657.48      697.90     34.35 o
 -14   4  10       87.20       91.63     15.37 o
 -13   4  10      497.80      468.69     18.84 o
 -12   4  10      123.19      149.24     11.55 o
 -11   4  10      142.72      177.53     13.33 o
 -10   4  10      806.76      761.90     24.41 o
  -9   4  10     1056.11     1110.79     37.53 o
  -8   4  10        9.06       22.08     10.07 o
  -7   4  10       81.86       82.51     12.87 o
  -6   4  10       16.48       31.80      8.51 o
  -5   4  10      128.15      150.03     12.61 o
  -4   4  10      398.99      415.02     17.23 o
  -3   4  10       70.90       92.93      7.52 o
  -2   4  10      142.73      160.68     11.24 o
  -1   4  10      143.69      140.50      9.26 o
   0   4  10       40.24       39.04     12.99 o
   1   4  10      171.02      213.40     13.92 o
   2   4  10       46.78       37.05      7.65 o
   3   4  10      212.80      223.97     14.09 o
   4   4  10       91.40      107.23     10.88 o
   5   4  10       98.43      101.46      8.96 o
   6   4  10      423.44      422.25     16.69 o
   7   4  10        0.28        8.84      5.95 o
   8   4  10       37.46       27.97      6.78 o
   9   4  10      607.18      579.24     21.14 o
  10   4  10       24.58       32.98      7.72 o
  11   4  10        1.81        5.76      6.46 o
  12   4  10       28.73       31.34     11.75 o
  13   4  10       11.29       21.19     12.85 o
  14   4  10       12.02       58.12     17.68 o
  15   4  10        1.80       60.55     17.53 o
  16   4  10        2.59       45.12     18.18 o
  17   4  10       14.35       32.38     15.48 o
  18   4  10        2.90        3.53     15.79 o
  19   4  10        0.64       68.56     32.58 o
  20   4  10       63.91      188.06     47.32 o
 -26   5  10      125.60      103.32     31.61 o
 -25   5  10       27.39       23.83     20.12 o
 -24   5  10      172.50      199.02     36.64 o
 -23   5  10        3.58       -4.83     25.69 o
 -22   5  10      111.04       94.76     22.32 o
 -21   5  10        1.18       33.80     18.09 o
 -20   5  10      493.70      532.76     84.06 o
 -19   5  10      110.32      147.54     26.62 o
 -18   5  10      133.45      172.08     25.89 o
 -17   5  10        3.94       18.30     17.48 o
 -16   5  10      203.73      267.02     30.48 o
 -15   5  10       11.76        7.83     10.49 o
 -14   5  10       36.83       65.87     14.86 o
 -13   5  10      176.98      233.93     21.63 o
 -12   5  10        5.37       -2.56      9.82 o
 -11   5  10      247.74      232.95     20.55 o
 -10   5  10     1784.07     1759.99     37.47 o
  -9   5  10      463.62      477.81     27.23 o
  -8   5  10     2324.64     2351.69     56.85 o
  -7   5  10     1987.96     1870.99     49.84 o
  -6   5  10      326.87      314.44     24.26 o
  -5   5  10       39.88       38.14      8.54 o
  -4   5  10      352.77      382.08     19.76 o
  -3   5  10      539.43      519.78     22.50 o
  -2   5  10     1469.03     1501.64     35.79 o
  -1   5  10        3.32       13.84      7.43 o
   0   5  10      804.01      767.60     25.25 o
   1   5  10        0.43       -1.13      5.98 o
   2   5  10     1437.26     1376.38     37.34 o
   3   5  10      146.80      140.12     13.68 o
   4   5  10     2852.14     2703.37     46.84 o
   5   5  10        3.16       12.00      7.90 o
   6   5  10       17.23        3.10      6.66 o
   7   5  10       19.23       24.31      9.63 o
   8   5  10      765.18      816.94     48.07 o
   9   5  10        1.71       -4.37     12.73 o
  10   5  10      546.64      543.80     41.74 o
  11   5  10        3.21        2.84     51.83 o
  12   5  10       37.34        7.73     23.49 o
  13   5  10        3.03       37.80     29.33 o
  14   5  10      110.02       98.72     31.74 o
  15   5  10       54.05      145.44     45.09 o
  16   5  10      156.68      293.01     53.78 o
  17   5  10        2.10       67.67     32.21 o
 -24   6  10        4.44        5.75     16.86 o
 -23   6  10       64.65       81.59     32.02 o
 -22   6  10        0.04        6.86     15.08 o
 -21   6  10        3.52       29.58     17.45 o
 -20   6  10       18.66       31.50     19.39 o
 -19   6  10      448.53      365.07     38.01 o
 -18   6  10        0.15       49.96     20.04 o
 -17   6  10      753.31      644.14     46.68 o
 -16   6  10       10.29       56.87     20.48 o
 -15   6  10       16.45       12.06     16.16 o
 -14   6  10        5.28       17.76     10.56 o
 -13   6  10       91.11      101.28     16.36 o
 -12   6  10       82.55       91.11     16.18 o
 -11   6  10       47.94       85.13     14.84 o
 -10   6  10       51.30       47.70     13.01 o
  -9   6  10      336.38      287.67     23.98 o
  -8   6  10       24.62       44.18     13.39 o
  -7   6  10      555.54      568.42     30.09 o
  -6   6  10       17.24       15.51      8.27 o
  -5   6  10     1548.19     1470.10     36.91 o
  -4   6  10        7.96       21.87      8.30 o
  -3   6  10       88.89      109.09     16.64 o
  -2   6  10        2.13       17.13     12.01 o
  -1   6  10       32.11       39.21     14.84 o
   0   6  10      355.85      356.73     29.05 o
   1   6  10      176.69      224.31     25.38 o
   2   6  10      202.09      221.73     49.28 o
   3   6  10      540.39      507.70     42.38 o
   4   6  10      176.07      156.56     24.19 o
   5   6  10      554.77      597.95     66.65 o
   6   6  10      108.25      125.47     23.95 o
   7   6  10      395.55      437.27     42.78 o
   8   6  10      117.79       98.98     18.82 o
   9   6  10       27.14       47.07     28.44 o
  10   6  10       19.38        7.98     19.02 o
  11   6  10      320.55      346.97     59.83 o
  12   6  10       75.67      107.82     37.96 o
  13   6  10      122.39      180.34     45.15 o
  14   6  10       52.05       47.94     33.73 o
 -21   7  10      163.06      145.20     38.38 o
 -20   7  10       22.56       36.37     20.20 o
 -19   7  10      396.11      410.17     44.14 o
 -18   7  10      386.53      386.00     41.98 o
 -17   7  10       11.59       57.48     22.24 o
 -16   7  10      284.12      306.38     36.14 o
 -15   7  10      922.82     1000.44     58.63 o
 -14   7  10        7.48       65.20     19.61 o
 -13   7  10     1141.67     1141.31     50.10 o
 -12   7  10       59.21       63.71     16.37 o
 -11   7  10        9.50        8.86     10.51 o
 -10   7  10      254.15      259.24     23.57 o
  -9   7  10      526.22      576.44     33.57 o
  -8   7  10       35.73       53.09     22.17 o
  -7   7  10     1064.06     1090.85     83.36 o
  -6   7  10        7.26        5.63     15.25 o
  -5   7  10       65.00       47.59     15.63 o
  -4   7  10      279.39      302.27     41.95 o
  -3   7  10     1013.89     1047.74     58.26 o
  -2   7  10      282.73      294.15     34.01 o
  -1   7  10      983.94      940.50     78.41 o
   0   7  10        6.70        3.91     25.42 o
   1   7  10       15.85       30.21     25.23 o
   2   7  10       42.27       51.97     27.99 o
   3   7  10     1599.28     1517.83    101.52 o
   4   7  10      107.92      107.42     38.64 o
   5   7  10      474.00      488.83     60.40 o
   6   7  10        5.72        0.72     25.43 o
   7   7  10       45.50       73.42     32.02 o
   8   7  10        1.33      -10.40     20.05 o
   9   7  10      472.66      440.34     62.20 o
  10   7  10        5.86       39.99     31.84 o
  11   7  10      494.12      478.42     67.35 o
 -18   8  10      747.81      648.25     75.57 o
 -17   8  10       82.45       84.34     25.17 o
 -16   8  10      704.60      713.55     52.98 o
 -15   8  10       40.33       -3.85     19.91 o
 -14   8  10       23.12       37.09     21.65 o
 -13   8  10      147.82       82.09     31.02 o
 -12   8  10      515.00      560.56     47.04 o
 -11   8  10        0.44       42.34     35.53 o
 -10   8  10      685.71      869.90     84.83 o
  -9   8  10      156.31      182.14     30.49 o
  -8   8  10       95.09      155.35     29.33 o
  -7   8  10       20.98       16.62     54.46 o
  -6   8  10      910.30      890.28     57.39 o
  -5   8  10        2.35       39.04     22.26 o
  -4   8  10      960.73      910.82     83.72 o
  -3   8  10       20.96       33.34     20.10 o
  -2   8  10        6.02       28.21     18.32 o
  -1   8  10       50.57       63.66     21.14 o
   0   8  10     1478.70     1449.85     73.48 o
   1   8  10       48.56       53.41     21.86 o
   2   8  10      842.70      906.25     58.52 o
   3   8  10        3.09       12.64     23.64 o
   4   8  10       39.33       59.41     26.95 o
   5   8  10        0.01      -11.14     24.17 o
   6   8  10      324.29      302.26     55.71 o
 -28   1  11        5.10       17.67     14.48 o
 -27   1  11      104.62      132.02     27.43 o
 -26   1  11       52.45      145.42     29.29 o
 -25   1  11      366.82      404.65     40.61 o
 -24   1  11       20.51       37.46     19.56 o
 -23   1  11        7.52        2.36     13.33 o
 -22   1  11       26.26       54.61     20.52 o
 -21   1  11     1384.36     1370.73     64.66 o
 -20   1  11       44.80       62.25     17.74 o
 -19   1  11      652.75      764.14     46.19 o
 -18   1  11      867.15      951.03     49.56 o
 -17   1  11      233.57      216.14     31.27 o
 -16   1  11       48.37       56.85     40.63 o
 -15   1  11       89.77      109.71     13.39 o
 -14   1  11      100.44      126.69     14.03 o
 -13   1  11     2635.58     2504.96     50.72 o
 -12   1  11      813.08      833.12     18.30 o
 -11   1  11       40.05       41.76      6.15 o
 -10   1  11       59.24       56.29      9.12 o
  -9   1  11      760.51      744.19     26.41 o
  -8   1  11     2034.50     2021.72     41.84 o
  -7   1  11    17887.38    18111.28    120.41 o
  -6   1  11      868.18      877.07     22.39 o
  -5   1  11       38.87       84.29     11.58 o
  -4   1  11       18.38       19.34      6.04 o
  -3   1  11     1116.70     1118.04     25.16 o
  -2   1  11      281.54      287.41     12.67 o
  -1   1  11     6371.59     6152.58     47.54 o
   0   1  11        4.16        7.96      3.19 o
   1   1  11     1401.54     1461.84     22.75 o
   2   1  11      710.06      694.50     15.09 o
   3   1  11      408.84      306.58     10.46 o
   4   1  11        6.91       14.56      4.22 o
   5   1  11     2116.41     1933.91     27.43 o
   6   1  11      182.61      153.72      8.13 o
   7   1  11     2518.10     2467.54     34.86 o
   8   1  11       96.49      103.34      7.08 o
   9   1  11     4034.56     3857.41     71.91 o
  10   1  11       56.33       66.63     15.36 o
  11   1  11      364.88      423.27     18.05 o
  12   1  11      125.03      146.67     12.40 o
  13   1  11       20.43       23.99     11.70 o
  14   1  11       11.95       27.86      8.46 o
  15   1  11       58.76       72.66     11.80 o
  16   1  11       18.34       14.59     12.71 o
  17   1  11      114.64      151.02     20.39 o
  18   1  11        1.08        8.12     11.71 o
  19   1  11        1.47       43.61     14.73 o
  20   1  11       12.06       59.09     16.97 o
  21   1  11       17.32        9.73     19.93 o
 -28   2  11      181.91      154.87     38.89 o
 -27   2  11       52.04       55.81     18.97 o
 -26   2  11       11.17       51.46     20.08 o
 -25   2  11        6.10       28.57     17.40 o
 -24   2  11       91.03      106.08     24.17 o
 -23   2  11       16.23       45.53     20.44 o
 -22   2  11     1371.94     1170.63     61.41 o
 -21   2  11        6.41       60.54     19.50 o
 -20   2  11      361.06      292.21     55.69 o
 -19   2  11       18.49       31.74     16.99 o
 -18   2  11     2126.41     2058.24     72.83 o
 -17   2  11      205.21      246.27     28.70 o
 -16   2  11     4081.11     3881.14     84.44 o
 -15   2  11      162.91      158.86     22.33 o
 -14   2  11      405.32      381.80     23.01 o
 -13   2  11      153.96      191.13     13.45 o
 -12   2  11      340.42      351.09     17.01 o
 -11   2  11        0.13       12.82      7.21 o
 -10   2  11     7021.58     6812.41     79.59 o
  -9   2  11      324.96      345.74     18.81 o
  -8   2  11       21.73       21.87      9.95 o
  -7   2  11        2.45        0.18      5.71 o
  -6   2  11      207.64      166.36     12.53 o
  -5   2  11      306.19      347.32     15.83 o
  -4   2  11     2736.44     2559.53     38.23 o
  -3   2  11      310.25      327.19     12.92 o
  -2   2  11     1770.79     1758.80     38.02 o
  -1   2  11     1046.18     1108.68     28.94 o
   0   2  11     5271.79     5304.60     51.10 o
   1   2  11       10.38       31.62     11.34 o
   2   2  11     5299.98     5104.72     61.36 o
   3   2  11       65.26       46.47      9.98 o
   4   2  11     1552.60     1475.19     51.60 o
   5   2  11      117.33      100.13     12.81 o
   6   2  11      466.64      507.15     21.28 o
   7   2  11       87.14       81.24     10.83 o
   8   2  11      882.61      796.29     37.74 o
   9   2  11       11.44        7.95      7.71 o
  10   2  11      170.85      144.96     15.45 o
  11   2  11        0.46        9.48     12.38 o
  12   2  11      265.13      289.59     24.88 o
  13   2  11       20.14       57.86     10.56 o
  14   2  11      380.24      404.68     22.29 o
  15   2  11        0.98       15.05     13.05 o
  16   2  11       65.35       94.94     18.98 o
  17   2  11        0.47        2.31     11.14 o
  18   2  11       50.03       36.84     17.61 o
  19   2  11        1.35       19.28     13.63 o
  20   2  11       99.63      123.71     21.66 o
  21   2  11        0.63       15.77     28.44 o
  22   2  11        6.71       46.88     31.64 o
 -28   3  11       31.70       17.69     26.74 o
 -27   3  11       69.01      141.05     43.04 o
 -26   3  11      367.64      381.47     40.93 o
 -25   3  11       39.56       59.13     30.54 o
 -24   3  11      438.18      383.04     39.70 o
 -23   3  11      254.50      271.06     33.86 o
 -22   3  11      157.96      160.57     27.77 o
 -21   3  11     1151.12     1099.62     59.07 o
 -20   3  11     1975.49     1779.82     72.72 o
 -19   3  11       22.70       34.45     20.12 o
 -18   3  11      480.00      544.72     39.40 o
 -17   3  11      500.61      479.64     37.16 o
 -16   3  11      289.04      278.67     21.93 o
 -15   3  11      167.55      180.62     18.58 o
 -14   3  11     5783.51     5522.67    112.36 o
 -13   3  11       99.83       95.54     10.69 o
 -12   3  11     2831.52     2749.32     46.00 o
 -11   3  11        6.62       11.99      7.18 o
 -10   3  11       93.76       74.17     10.59 o
  -9   3  11      156.71      169.42     10.83 o
  -8   3  11     4495.06     4311.24     50.07 o
  -7   3  11        4.41       32.23     21.61 o
  -6   3  11     5606.58     5254.59     67.97 o
  -5   3  11      192.22      192.91     11.49 o
  -4   3  11      493.43      391.07     11.22 o
  -3   3  11      478.89      426.52     10.90 o
  -2   3  11     4301.32     4182.14     92.31 o
  -1   3  11      499.03      478.06     20.63 o
   0   3  11     2456.63     2367.65     50.32 o
   1   3  11       48.98       48.99     16.07 o
   2   3  11       85.66       61.52     10.03 o
   3   3  11       28.99       29.44     10.96 o
   4   3  11     2596.21     2598.34     47.01 o
   5   3  11        4.10       11.35      6.13 o
   6   3  11      753.85      758.79     22.98 o
   7   3  11      717.06      659.10     22.11 o
   8   3  11       28.23       46.64      8.56 o
   9   3  11        2.08        1.05      8.21 o
  10   3  11      353.46      444.05     22.85 o
  11   3  11      111.82      122.12     14.31 o
  12   3  11       55.17       97.61     19.54 o
  13   3  11      123.58      142.60     16.29 o
  14   3  11        0.41       13.60     12.91 o
  15   3  11       23.42       28.82     16.07 o
  16   3  11      441.98      441.91     38.22 o
  17   3  11       15.19       48.69     18.47 o
  18   3  11      155.51      191.36     33.01 o
  19   3  11       11.70       28.66     17.13 o
  20   3  11        0.03        5.28     30.84 o
  21   3  11        2.92        2.62     16.11 o
 -27   4  11       34.17       39.45     26.13 o
 -26   4  11       17.02       94.46     32.69 o
 -25   4  11       30.47       24.48     15.97 o
 -24   4  11       83.93      100.36     22.94 o
 -23   4  11      674.90      563.31     46.56 o
 -22   4  11        0.48       43.85     21.70 o
 -21   4  11      285.04      324.06     35.52 o
 -20   4  11      335.23      307.31     33.22 o
 -19   4  11      605.51      586.21     43.34 o
 -18   4  11      535.80      526.85     41.13 o
 -17   4  11     2431.08     2491.96     81.93 o
 -16   4  11      261.75      251.31     22.85 o
 -15   4  11      949.01      997.62     40.84 o
 -14   4  11      184.47      192.90     19.43 o
 -13   4  11      137.76      148.09     12.30 o
 -12   4  11      277.42      270.51     16.28 o
 -11   4  11     2959.21     2980.11     48.54 o
 -10   4  11       47.39       72.50     10.65 o
  -9   4  11     5407.24     5115.62     79.65 o
  -8   4  11      159.14      158.58     12.37 o
  -7   4  11      203.95      204.60     14.95 o
  -6   4  11      315.96      282.82     17.59 o
  -5   4  11     8553.03     8265.15     77.29 o
  -4   4  11       92.47      131.28     10.25 o
  -3   4  11     2275.41     2195.68     30.60 o
  -2   4  11      174.03      211.13     19.43 o
  -1   4  11       24.53       11.26      4.41 o
   0   4  11      104.15       97.52      4.95 o
   1   4  11     4498.91     4486.08     63.28 o
   2   4  11        3.56        8.67      7.30 o
   3   4  11     2149.09     1995.57     41.12 o
   4   4  11      333.70      350.01     28.88 o
   5   4  11        1.18        8.71      7.27 o
   6   4  11      103.64      107.59     10.00 o
   7   4  11     2538.23     2575.12     42.58 o
   8   4  11       50.77       65.12      9.57 o
   9   4  11      459.30      439.44     19.23 o
  10   4  11       25.80       30.48      7.14 o
  11   4  11      390.48      364.03     18.96 o
  12   4  11        8.79        1.83     14.76 o
  13   4  11      770.77      785.96     38.98 o
  14   4  11        3.85       21.38     15.49 o
  15   4  11      282.38      265.37     29.33 o
  16   4  11        4.52        5.55     13.81 o
  17   4  11        1.79       95.49     37.17 o
  18   4  11        0.06       44.94     35.25 o
  19   4  11      216.80      295.61     55.74 o
 -25   5  11        0.91       -3.96     22.42 o
 -24   5  11      102.22      101.75     23.21 o
 -23   5  11        3.19        1.08     23.65 o
 -22   5  11      193.34      195.21     29.89 o
 -21   5  11      188.05      210.66     28.94 o
 -20   5  11      488.08      558.40     44.75 o
 -19   5  11      166.31      230.37     33.29 o
 -18   5  11      512.52      492.70     39.84 o
 -17   5  11       16.82       28.32     15.73 o
 -16   5  11      409.23      430.60     29.63 o
 -15   5  11      374.08      435.01     29.38 o
 -14   5  11      139.90      199.74     20.84 o
 -13   5  11      634.77      659.73     34.03 o
 -12   5  11     1428.37     1339.16     46.81 o
 -11   5  11       16.24       48.38     13.47 o
 -10   5  11        3.65       36.20      8.65 o
  -9   5  11      214.55      217.54     19.96 o
  -8   5  11     1889.09     1921.85     51.51 o
  -7   5  11      468.35      486.28     26.69 o
  -6   5  11        7.28       29.91     12.46 o
  -5   5  11      406.54      406.76     21.33 o
  -4   5  11       36.52       23.16      7.47 o
  -3   5  11      836.20      850.22     25.81 o
  -2   5  11     2722.50     2542.95     44.51 o
  -1   5  11      259.32      254.45     24.23 o
   0   5  11        4.76       16.34      8.15 o
   1   5  11       63.81       58.87      9.71 o
   2   5  11      197.84      172.11     13.29 o
   3   5  11      262.42      248.13     15.96 o
   4   5  11      267.67      297.29     17.51 o
   5   5  11        3.58        5.38      7.52 o
   6   5  11      201.37      188.02     21.23 o
   7   5  11        4.53       26.74     13.69 o
   8   5  11       80.35       82.99     20.73 o
   9   5  11        1.35       12.43     15.10 o
  10   5  11      768.40      736.06     48.58 o
  11   5  11        2.57        9.71     16.83 o
  12   5  11      333.97      286.78     49.35 o
  13   5  11        4.82      -13.18     23.04 o
  14   5  11        0.56      -18.64     18.64 o
  15   5  11       18.08      106.99     40.50 o
  16   5  11       69.49      103.43     37.88 o
  17   5  11       34.24       60.31     30.77 o
 -23   6  11      116.93       98.28     31.45 o
 -22   6  11      102.67      113.57     29.21 o
 -21   6  11      256.24      242.97     32.47 o
 -20   6  11      151.46      212.13     31.88 o
 -19   6  11      194.52      248.43     32.38 o
 -18   6  11      450.47      414.07     39.54 o
 -17   6  11        8.26       30.54     20.08 o
 -16   6  11      880.78      875.26     44.05 o
 -15   6  11      111.33      170.16     21.78 o
 -14   6  11      109.27      121.67     18.30 o
 -13   6  11       87.33       81.85     20.70 o
 -12   6  11       65.39       53.61     13.78 o
 -11   6  11       32.25       24.09     11.09 o
 -10   6  11      337.83      389.49     33.78 o
  -9   6  11      299.25      306.20     23.98 o
  -8   6  11       13.18       25.19     12.30 o
  -7   6  11        2.45       21.29     10.31 o
  -6   6  11      699.98      716.74     35.91 o
  -5   6  11       88.81      125.73     27.49 o
  -4   6  11     1293.92     1252.42     50.59 o
  -3   6  11       25.06       34.27     13.89 o
  -2   6  11      107.43      113.23     18.80 o
  -1   6  11       48.49       60.15     21.24 o
   0   6  11     1895.81     1783.78     65.36 o
   1   6  11      203.05      226.62     25.09 o
   2   6  11     1620.49     1476.40     61.01 o
   3   6  11      151.37      111.26     19.60 o
   4   6  11      230.31      227.59     37.86 o
   5   6  11       92.59      113.45     31.65 o
   6   6  11     1067.91     1152.57     58.79 o
   7   6  11       44.97       87.52     21.65 o
   8   6  11      281.83      286.88     32.69 o
   9   6  11      101.10      134.38     23.87 o
  10   6  11        1.85       41.95     29.63 o
  11   6  11       19.40       26.24     23.11 o
  12   6  11      188.40      195.88     47.17 o
  13   6  11        6.76       45.00     30.03 o
  14   6  11      158.63      185.19     50.52 o
 -21   7  11      179.67      209.99     45.51 o
 -20   7  11       71.62       84.79     25.38 o
 -19   7  11      303.15      271.19     36.96 o
 -18   7  11      296.98      309.24     37.70 o
 -17   7  11        0.26       58.41     27.07 o
 -16   7  11        0.90       47.14     21.34 o
 -15   7  11     1158.91     1182.14     71.43 o
 -14   7  11      245.97      313.58     37.67 o
 -13   7  11      413.87      411.13     32.84 o
 -12   7  11      296.39      305.51     27.07 o
 -11   7  11       26.51       27.46     12.41 o
 -10   7  11       50.13       64.08     21.30 o
  -9   7  11      135.55      156.22     29.40 o
  -8   7  11      118.20      117.93     35.52 o
  -7   7  11       29.38       63.43     28.84 o
  -6   7  11      662.86      626.28     46.67 o
  -5   7  11       17.35       35.29     18.01 o
  -4   7  11       22.96       42.36     62.57 o
  -3   7  11      720.43      819.58     53.84 o
  -2   7  11      297.10      282.18     49.19 o
  -1   7  11      468.23      502.92     60.29 o
   0   7  11      198.15      250.72     47.51 o
   1   7  11      176.96      195.33     41.56 o
   2   7  11      133.33      158.40     39.66 o
   3   7  11      471.35      492.11     63.14 o
   4   7  11       45.09       75.18     38.86 o
   5   7  11      375.12      457.18     60.76 o
   6   7  11       63.69      122.88     40.77 o
   7   7  11       24.67       25.85     25.80 o
   8   7  11        9.72       75.48     31.56 o
   9   7  11       11.63       75.37     34.02 o
  10   7  11       16.75       42.47     31.96 o
 -16   8  11       74.33      144.88     42.15 o
 -15   8  11       20.93       28.37     32.51 o
 -14   8  11       24.34       34.62     24.89 o
 -13   8  11       10.89        2.30     25.74 o
 -12   8  11        6.10       44.84     27.66 o
 -11   8  11       45.76       77.37     27.83 o
 -10   8  11      230.08      286.16     52.74 o
  -9   8  11       44.99       37.61     18.53 o
  -8   8  11       51.31       77.44     22.44 o
  -7   8  11        3.63       20.12     16.60 o
  -6   8  11       45.28       46.89     21.37 o
  -5   8  11        0.42       14.11     18.64 o
  -4   8  11      210.07      195.43     39.87 o
  -3   8  11       28.15       67.61     23.46 o
  -2   8  11        8.49       27.46     20.84 o
  -1   8  11       12.58        9.25     19.75 o
   0   8  11       32.91       67.56     24.21 o
   1   8  11        2.44       28.47     20.52 o
   2   8  11        0.43       47.81     29.45 o
   3   8  11       29.15       26.27     23.78 o
   4   8  11       14.20       82.08     30.60 o
 -28   0  12      362.94      361.87     57.38 o
 -27   0  12       11.82      -25.09     25.09 o
 -26   0  12       13.97       80.08     33.03 o
 -25   0  12      859.63      811.25     78.73 o
 -24   0  12     1468.80     1286.47     94.77 o
 -23   0  12       11.45       26.21     24.20 o
 -22   0  12     2627.42     2574.05    127.11 o
 -21   0  12        7.65      -16.32     23.90 o
 -20   0  12     1239.48     1103.37     79.65 o
 -19   0  12      233.60      194.93     34.58 o
 -18   0  12     3813.74     3776.35    137.15 o
 -17   0  12       98.86       84.90     27.64 o
 -16   0  12      179.77      182.84     34.36 o
 -15   0  12      551.09      506.51     48.34 o
 -14   0  12      976.54      875.08     33.45 o
 -13   0  12      143.01      128.06     13.29 o
 -12   0  12     3380.18     3730.66     56.17 o
 -11   0  12       39.23       30.64     13.47 o
 -10   0  12     6241.43     6119.84    168.59 o
  -9   0  12      405.41      446.28     26.76 o
  -8   0  12     4108.05     4077.27     75.25 o
  -7   0  12      109.45       74.09     13.14 o
  -6   0  12     4855.86     4920.06    106.46 o
  -5   0  12      312.64      293.21     26.91 o
  -4   0  12    24330.03    24263.64    220.42 o
  -3   0  12        0.13       -2.45      9.11 o
  -2   0  12    13997.88    13603.82    112.96 o
  -1   0  12       38.15       30.21     17.93 o
   0   0  12     1773.89     1773.80     32.05 o
   1   0  12     1033.39     1083.78     38.92 o
   2   0  12     4061.53     3768.85     51.25 o
   3   0  12      640.63      709.32     22.69 o
   4   0  12     4153.55     3950.98     54.91 o
   5   0  12       33.98       37.53      6.93 o
   6   0  12       44.85       39.29     19.59 o
   7   0  12       65.35       43.30     11.60 o
   8   0  12      494.52      508.16     29.82 o
   9   0  12      194.50      148.43     16.25 o
  10   0  12     9113.00     9043.01    144.57 o
  11   0  12      232.74      240.78     21.82 o
  12   0  12     2426.01     2282.23     59.84 o
  13   0  12       15.28       26.52     14.80 o
  14   0  12      789.58      910.34     61.37 o
  15   0  12      104.34       97.03     15.41 o
  16   0  12       28.92       44.92     14.87 o
  17   0  12        5.14       22.51     25.51 o
  18   0  12       58.01      141.06     36.75 o
  19   0  12        0.74       42.43     25.92 o
  20   0  12      134.95      176.69     43.28 o
 -28   1  12       50.26       65.18     21.44 o
 -27   1  12      207.62      209.01     39.12 o
 -26   1  12       56.86       94.30     24.77 o
 -25   1  12     1001.25      986.15     61.81 o
 -24   1  12       35.62       55.13     28.87 o
 -23   1  12       18.87       56.28     20.60 o
 -22   1  12      186.97      302.84     34.62 o
 -21   1  12      370.46      350.86     34.40 o
 -20   1  12      422.70      433.42     37.57 o
 -19   1  12       57.60       82.71     17.92 o
 -18   1  12      422.27      409.82     33.71 o
 -17   1  12     2305.02     2101.10     72.12 o
 -16   1  12      269.87      247.63     19.25 o
 -15   1  12     2384.92     2230.62     51.30 o
 -14   1  12      269.55      324.27     20.23 o
 -13   1  12     2000.07     1909.95     29.00 o
 -12   1  12      269.79      242.40     10.94 o
 -11   1  12     2726.33     2710.54     46.28 o
 -10   1  12      338.76      356.01     17.07 o
  -9   1  12     5545.29     5398.73     97.36 o
  -8   1  12      768.76      765.54     27.01 o
  -7   1  12    14704.61    15084.27    117.99 o
  -6   1  12      475.58      544.76     18.85 o
  -5   1  12     2731.80     2831.09     44.89 o
  -4   1  12      168.31      207.16     12.24 o
  -3   1  12     9397.02     9260.78     74.04 o
  -2   1  12      390.29      350.52     14.49 o
  -1   1  12     7037.98     6941.02     59.17 o
   0   1  12       23.35       26.71      4.36 o
   1   1  12      108.35      104.17      7.33 o
   2   1  12       13.70        8.82      5.99 o
   3   1  12     3077.98     3137.46     38.27 o
   4   1  12      103.57       81.58     10.56 o
   5   1  12      729.46      680.51     17.07 o
   6   1  12      101.25       84.20      7.29 o
   7   1  12     1597.32     1518.80     27.37 o
   8   1  12       36.37       51.94     10.67 o
   9   1  12     1190.64     1065.52     39.66 o
  10   1  12      401.37      367.27     18.17 o
  11   1  12      548.51      556.89     20.56 o
  12   1  12      413.53      394.36     18.68 o
  13   1  12      242.49      267.06     18.83 o
  14   1  12        1.90       38.18     12.23 o
  15   1  12      109.88      127.02     14.21 o
  16   1  12       28.09       64.80     14.42 o
  17   1  12      171.51      176.05     22.03 o
  18   1  12       20.48       22.02     11.74 o
  19   1  12       83.44      106.16     25.89 o
  20   1  12       10.86       41.70     19.06 o
 -28   2  12       31.14       56.69     31.73 o
 -27   2  12       85.90      123.13     26.65 o
 -26   2  12       32.12       26.95     16.38 o
 -25   2  12       24.82       55.79     21.24 o
 -24   2  12      174.42      186.99     27.50 o
 -23   2  12      381.65      383.54     38.53 o
 -22   2  12       21.30       50.00     20.99 o
 -21   2  12      442.29      534.00     62.90 o
 -20   2  12      109.21      144.67     23.97 o
 -19   2  12      394.46      350.50     37.86 o
 -18   2  12      507.83      490.29     37.55 o
 -17   2  12      469.02      497.51     37.80 o
 -16   2  12      965.18      903.45     36.26 o
 -15   2  12     2268.19     2304.16     70.39 o
 -14   2  12        0.75        9.19      7.46 o
 -13   2  12       25.50       33.19      8.24 o
 -12   2  12      358.16      326.69     16.82 o
 -11   2  12     1469.21     1371.96     40.09 o
 -10   2  12        8.76       23.23      9.12 o
  -9   2  12     3790.85     3622.69     58.72 o
  -8   2  12      476.89      506.66     22.32 o
  -7   2  12       26.51       20.82      8.23 o
  -6   2  12     1544.12     1746.33     36.19 o
  -5   2  12     1967.02     1689.03     37.44 o
  -4   2  12      953.93     1021.04     24.79 o
  -3   2  12     4464.02     4058.62     50.03 o
  -2   2  12       63.83       65.39      5.12 o
  -1   2  12       13.31       19.44      3.35 o
   0   2  12        8.10        8.65      3.06 o
   1   2  12     5804.46     5589.24     62.50 o
   2   2  12       27.60       39.81      8.89 o
   3   2  12     2320.25     2285.52     50.30 o
   4   2  12      126.56      101.21     14.96 o
   5   2  12        0.09        9.39     16.59 o
   6   2  12        5.12        7.98      9.40 o
   7   2  12      972.52      946.55     30.24 o
   8   2  12      147.01      116.10     12.64 o
   9   2  12     1320.76     1248.54     37.25 o
  10   2  12       15.03       29.67     12.84 o
  11   2  12       16.72       22.28     11.17 o
  12   2  12       62.52       58.91     11.45 o
  13   2  12      193.01      209.25     18.21 o
  14   2  12        4.84       34.22     12.56 o
  15   2  12      461.64      470.20     28.00 o
  16   2  12        2.36       20.30     13.37 o
  17   2  12        4.38       17.72     14.05 o
  18   2  12       13.05       28.43     18.97 o
  19   2  12       92.45      124.74     20.00 o
  20   2  12        0.08        1.62     15.26 o
  21   2  12      103.43       72.27     20.55 o
 -27   3  12       31.31       89.59     34.12 o
 -26   3  12      281.10      298.73     37.90 o
 -25   3  12       28.98       71.27     24.32 o
 -24   3  12      387.22      433.82     41.67 o
 -23   3  12       30.67       46.28     21.51 o
 -22   3  12        0.14        2.23     13.51 o
 -21   3  12      190.46      228.21     46.25 o
 -20   3  12      674.77      614.05     44.76 o
 -19   3  12       95.26      104.83     22.63 o
 -18   3  12      504.47      528.98     55.91 o
 -17   3  12      367.15      341.37     53.71 o
 -16   3  12        3.13        6.00      9.91 o
 -15   3  12        0.30        6.20     10.22 o
 -14   3  12      773.35      768.96     26.23 o
 -13   3  12     1660.07     1483.57     40.16 o
 -12   3  12      719.76      752.33     28.91 o
 -11   3  12     1474.18     1308.49     40.39 o
 -10   3  12       46.01       35.99     12.77 o
  -9   3  12      111.60      135.30     10.05 o
  -8   3  12     1306.02     1186.44     43.91 o
  -7   3  12      144.75      150.94     14.73 o
  -6   3  12      362.02      327.09     15.22 o
  -5   3  12     1113.01     1016.36     24.30 o
  -4   3  12        7.09       14.52      5.52 o
  -3   3  12      104.17      103.81      6.80 o
  -2   3  12     1199.03     1157.09     37.15 o
  -1   3  12      432.35      431.98     18.37 o
   0   3  12     3519.86     3514.21     71.71 o
   1   3  12      232.54      251.44     31.46 o
   2   3  12        2.63        0.11      7.92 o
   3   3  12      189.43      194.00     15.05 o
   4   3  12     1058.87     1009.69     30.67 o
   5   3  12      206.64      192.17     15.09 o
   6   3  12      557.72      565.06     24.47 o
   7   3  12      139.82      146.01     11.75 o
   8   3  12      225.22      194.66     13.45 o
   9   3  12       20.32       12.04      7.76 o
  10   3  12      367.53      331.86     21.29 o
  11   3  12       25.36       34.14     10.17 o
  12   3  12      647.96      619.33     29.23 o
  13   3  12        3.96       12.10     10.09 o
  14   3  12       16.71       39.13     14.83 o
  15   3  12       13.69       20.33     13.78 o
  16   3  12       39.95       88.05     21.96 o
  17   3  12       32.79       27.92     23.52 o
  18   3  12       61.61       75.44     32.34 o
  19   3  12        3.93      -13.17     17.47 o
  20   3  12        2.64      -11.49     14.97 o
  21   3  12        0.33      -27.48     27.48 o
 -26   4  12        2.66      -23.88     23.88 o
 -25   4  12       11.42       42.71     51.77 o
 -24   4  12        0.49        8.35     16.81 o
 -23   4  12        0.02       27.30     17.80 o
 -22   4  12       26.99       29.30     21.99 o
 -21   4  12       88.78      113.24     23.96 o
 -20   4  12       33.47       57.23     19.67 o
 -19   4  12       25.56       36.22     16.43 o
 -18   4  12       57.01       56.15     21.27 o
 -17   4  12       34.39       60.74     16.73 o
 -16   4  12       20.40       51.90     14.01 o
 -15   4  12       55.41       69.26     16.15 o
 -14   4  12        8.24       20.82     10.31 o
 -13   4  12      884.34      864.55     27.66 o
 -12   4  12       64.42       57.52     14.11 o
 -11   4  12     1216.61     1183.44     32.28 o
 -10   4  12      876.04      868.19     27.66 o
  -9   4  12      634.33      565.00     33.30 o
  -8   4  12      108.31      136.57     14.31 o
  -7   4  12      313.23      294.50     16.13 o
  -6   4  12      130.04      124.06     11.38 o
  -5   4  12      224.04      256.33     18.52 o
  -4   4  12       58.55       60.51      9.81 o
  -3   4  12        1.22        8.96      7.10 o
  -2   4  12       17.57       29.40      6.08 o
  -1   4  12      172.28      176.87      7.46 o
   0   4  12       89.75       89.58     13.50 o
   1   4  12      253.30      265.87     16.43 o
   2   4  12        8.36       30.37      9.04 o
   3   4  12      617.01      620.28     24.48 o
   4   4  12      154.21      156.29     15.22 o
   5   4  12       50.29       61.55     10.44 o
   6   4  12      465.17      448.93     27.65 o
   7   4  12      248.99      274.12     15.44 o
   8   4  12        6.72        4.39      6.26 o
   9   4  12        0.06       17.90      6.87 o
  10   4  12      258.04      236.62     15.55 o
  11   4  12        1.39       14.09      9.43 o
  12   4  12       10.59       47.36     12.74 o
  13   4  12        2.98       16.49     13.87 o
  14   4  12        3.00       14.61     24.25 o
  15   4  12       20.32       17.90     23.13 o
  16   4  12        0.57       62.04     34.83 o
  17   4  12        0.30      -11.86     21.76 o
  18   4  12       16.80       57.90     34.24 o
 -25   5  12       25.53        2.98     20.44 o
 -24   5  12       13.54       20.84     21.70 o
 -23   5  12       30.29       14.76     15.47 o
 -22   5  12       63.50       52.24     19.89 o
 -21   5  12       13.13       25.53     24.13 o
 -20   5  12      322.96      363.74     38.42 o
 -19   5  12       89.46       96.85     21.78 o
 -18   5  12      688.60      752.49     49.44 o
 -17   5  12       84.23       94.97     19.99 o
 -16   5  12      102.37      111.29     17.93 o
 -15   5  12       92.18      110.60     17.13 o
 -14   5  12      876.90      885.58     40.37 o
 -13   5  12      226.77      269.41     23.54 o
 -12   5  12      297.46      349.31     26.13 o
 -11   5  12      210.07      221.80     15.53 o
 -10   5  12      503.46      492.58     28.09 o
  -9   5  12       57.73       76.63     14.45 o
  -8   5  12       44.86       85.13     14.13 o
  -7   5  12      206.30      212.91     22.83 o
  -6   5  12     3043.59     2900.66     68.60 o
  -5   5  12        3.29       14.04      8.30 o
  -4   5  12       26.52       23.05      7.79 o
  -3   5  12       11.79       29.43     13.96 o
  -2   5  12     1470.60     1549.99     57.26 o
  -1   5  12       14.53       20.76     13.84 o
   0   5  12      126.23      132.27     13.89 o
   1   5  12        3.52        8.35      7.40 o
   2   5  12       73.88       86.91     10.80 o
   3   5  12       30.98       38.33      8.82 o
   4   5  12      814.28      759.11     27.53 o
   5   5  12       63.24       60.82     11.34 o
   6   5  12      931.67      918.30     38.44 o
   7   5  12       17.77       42.60     12.48 o
   8   5  12        1.37        0.53     16.82 o
   9   5  12       34.37       41.33     22.96 o
  10   5  12      693.92      723.53     49.81 o
  11   5  12        0.30       43.15     20.23 o
  12   5  12      377.41      436.74     40.65 o
  13   5  12        2.11       29.68     27.31 o
  14   5  12        0.11      -30.43     30.43 o
  15   5  12        2.67      -18.40     24.31 o
  16   5  12       58.02       84.98     36.55 o
 -23   6  12      100.95      108.04     33.07 o
 -22   6  12        1.02       -5.23     15.72 o
 -21   6  12      127.20      122.51     25.32 o
 -20   6  12       28.44       38.56     20.96 o
 -19   6  12      128.79      176.86     28.19 o
 -18   6  12       67.55       44.02     21.19 o
 -17   6  12      959.52      954.29     82.57 o
 -16   6  12        0.37       26.57     14.30 o
 -15   6  12      803.93      759.74     40.55 o
 -14   6  12        6.87       23.40     12.86 o
 -13   6  12       66.06       90.01     15.79 o
 -12   6  12        0.37       15.83     14.62 o
 -11   6  12      497.39      516.85     31.10 o
 -10   6  12      213.86      237.73     22.29 o
  -9   6  12      619.00      654.08     38.76 o
  -8   6  12       27.40       43.73     11.29 o
  -7   6  12      116.34      100.54     13.90 o
  -6   6  12       14.19       23.71     12.57 o
  -5   6  12      994.26      996.73     46.55 o
  -4   6  12       55.43       74.93     23.70 o
  -3   6  12      919.29      874.58     44.59 o
  -2   6  12      356.08      373.19     30.32 o
  -1   6  12      166.36      161.36     22.31 o
   0   6  12       42.81       33.09     15.58 o
   1   6  12     1329.54     1380.75     59.33 o
   2   6  12       14.32       65.59     18.66 o
   3   6  12      159.24      177.79     24.03 o
   4   6  12      105.63       86.07     19.07 o
   5   6  12       12.19       11.47     19.72 o
   6   6  12        5.12        6.11     14.33 o
   7   6  12      773.33      714.52     80.28 o
   8   6  12       14.48       52.88     25.32 o
   9   6  12      544.47      493.00     66.93 o
  10   6  12       17.52       30.95     17.06 o
  11   6  12        8.80       25.63     28.58 o
  12   6  12        5.73       20.57     28.57 o
  13   6  12       76.21       99.31     34.26 o
 -20   7  12       51.78       88.72     25.26 o
 -19   7  12      571.46      560.51     48.88 o
 -18   7  12       42.98       82.53     23.18 o
 -17   7  12      715.39      706.06     57.66 o
 -16   7  12      285.92      254.09     27.22 o
 -15   7  12       19.84       19.83     17.81 o
 -14   7  12      969.40      971.73     48.07 o
 -13   7  12      894.81      991.23     61.02 o
 -12   7  12       19.03       90.01     25.81 o
 -11   7  12      208.15      248.62     31.06 o
 -10   7  12      121.67      102.04     23.35 o
  -9   7  12      301.79      316.57     90.48 o
  -8   7  12      117.13       91.29     24.00 o
  -7   7  12      783.00      970.55     82.32 o
  -6   7  12        5.98       24.25     19.02 o
  -5   7  12      569.41      590.66     46.21 o
  -4   7  12       17.96       31.57     67.53 o
  -3   7  12      230.94      203.62     40.83 o
  -2   7  12        1.89       33.11     25.38 o
  -1   7  12     1843.49     1708.87    109.19 o
   0   7  12        1.15        2.16     23.45 o
   1   7  12      689.88      626.89     70.74 o
   2   7  12        7.18       59.00     29.11 o
   3   7  12      310.93      320.72     52.60 o
   4   7  12       19.49      117.42     41.46 o
   5   7  12      564.61      537.31     64.36 o
   6   7  12       37.98       23.52     25.31 o
   7   7  12      197.47      206.39     47.06 o
   8   7  12        3.29       31.42     28.76 o
   9   7  12       33.79       28.16     27.30 o
 -15   8  12       34.04       41.91     29.50 o
 -14   8  12      285.19      319.32     51.11 o
 -13   8  12       71.02       62.65     29.84 o
 -12   8  12      442.90      376.89     53.70 o
 -11   8  12      109.69      149.10     41.46 o
 -10   8  12      799.34      741.58     77.29 o
  -9   8  12       81.23       66.00     28.90 o
  -8   8  12      311.01      302.26     36.47 o
  -7   8  12        8.43       34.05     18.64 o
  -6   8  12       26.85       36.72     16.10 o
  -5   8  12        1.06       20.07     17.84 o
  -4   8  12      898.44      926.23     60.42 o
  -3   8  12       78.83       94.72     24.73 o
  -2   8  12      482.33      448.95     44.58 o
  -1   8  12       44.48       61.51     21.14 o
   0   8  12       36.84      118.93     28.41 o
   1   8  12        5.42       37.19     23.01 o
   2   8  12      496.92      567.78     69.99 o
   3   8  12       45.67       95.42     37.04 o
 -28   1  13       57.06       66.61     46.83 o
 -27   1  13        1.02       12.48     16.19 o
 -26   1  13        1.18       44.25     24.60 o
 -25   1  13      172.09      245.44     46.39 o
 -24   1  13      257.32      289.64     36.42 o
 -23   1  13      726.54      744.88     51.69 o
 -22   1  13       56.30       73.86     18.92 o
 -21   1  13       64.39       77.40     17.71 o
 -20   1  13       13.46       32.37     16.87 o
 -19   1  13      648.81      672.24     44.65 o
 -18   1  13       18.52       42.17     36.65 o
 -17   1  13     3661.07     3738.56     95.92 o
 -16   1  13      477.08      465.58     24.93 o
 -15   1  13     1003.04      997.32     35.09 o
 -14   1  13      205.39      213.25     10.89 o
 -13   1  13     1227.86     1193.95     23.91 o
 -12   1  13     1843.77     1914.64     46.89 o
 -11   1  13      802.42      774.78     26.09 o
 -10   1  13     1398.71     1355.81     33.09 o
  -9   1  13      592.35      676.47     23.45 o
  -8   1  13      147.60      148.53     13.94 o
  -7   1  13     3426.85     3204.76     54.17 o
  -6   1  13      771.50      779.75     26.81 o
  -5   1  13     2504.84     2334.72     51.66 o
  -4   1  13      891.25      859.49     24.77 o
  -3   1  13     1702.12     1769.89     35.50 o
  -2   1  13      253.25      235.54     12.69 o
  -1   1  13     7774.35     7740.97    105.25 o
   0   1  13      632.23      594.14     18.82 o
   1   1  13     1139.16     1086.69     21.98 o
   2   1  13       45.74       42.34      5.66 o
   3   1  13       37.18       45.89      5.53 o
   4   1  13       50.95       57.15      5.93 o
   5   1  13     2611.55     2467.39     42.72 o
   6   1  13        1.89        5.48      6.80 o
   7   1  13      287.65      319.17     16.59 o
   8   1  13      142.60      152.25     13.54 o
   9   1  13      107.71       99.60     11.03 o
  10   1  13        4.14       19.13      8.79 o
  11   1  13      292.27      349.01     22.49 o
  12   1  13        2.96       46.23     12.08 o
  13   1  13     1020.97     1101.17     39.65 o
  14   1  13       26.82       76.01     13.45 o
  15   1  13       44.43       50.40     11.11 o
  16   1  13       12.81       52.27     12.31 o
  17   1  13      109.59      132.54     20.25 o
  18   1  13       59.33      108.37     31.32 o
  19   1  13       65.37       97.08     23.35 o
  20   1  13        4.83       28.73     28.34 o
 -28   2  13      124.25      104.94     38.25 o
 -27   2  13        5.98       30.32     20.91 o
 -26   2  13      295.07      285.71     37.46 o
 -25   2  13       19.44       50.38     21.06 o
 -24   2  13       13.66       30.09     18.87 o
 -23   2  13       11.76       48.39     19.51 o
 -22   2  13      891.88      773.80     63.01 o
 -21   2  13        3.16       48.97     23.24 o
 -20   2  13      391.99      372.14     34.55 o
 -19   2  13       43.39       45.33     17.62 o
 -18   2  13       16.73       24.58     15.96 o
 -17   2  13       69.62       72.54     12.93 o
 -16   2  13      144.15      153.07     17.57 o
 -15   2  13      108.83       94.50     13.52 o
 -14   2  13      702.59      690.22     25.35 o
 -13   2  13      609.48      630.53     23.66 o
 -12   2  13      470.21      450.95     26.96 o
 -11   2  13       19.08       28.14      9.40 o
 -10   2  13     2116.10     1916.76     39.80 o
  -9   2  13      156.19      157.76     22.96 o
  -8   2  13     1035.79      938.00     30.80 o
  -7   2  13      246.28      232.62     19.21 o
  -6   2  13       12.88       22.28      7.59 o
  -5   2  13       39.20       67.97      8.44 o
  -4   2  13     6403.78     6197.33     82.31 o
  -3   2  13        0.15        1.63      4.45 o
  -2   2  13     2350.41     2211.22     26.58 o
  -1   2  13      321.41      308.88      7.56 o
   0   2  13       50.81       65.31      7.16 o
   1   2  13      127.92      139.69     15.41 o
   2   2  13     1965.60     1846.90     43.67 o
   3   2  13       27.91       44.45     12.82 o
   4   2  13      327.67      358.84     22.64 o
   5   2  13      123.34      140.60     19.08 o
   6   2  13       76.32      103.39     14.55 o
   7   2  13       59.89       45.63     10.67 o
   8   2  13     1170.85     1129.58     41.88 o
   9   2  13       18.73       36.33     10.62 o
  10   2  13      289.32      293.26     19.89 o
  11   2  13       24.94       29.11      9.98 o
  12   2  13      163.01      186.56     17.98 o
  13   2  13      124.24      118.15     15.87 o
  14   2  13      184.74      235.40     20.51 o
  15   2  13        2.24       18.94     11.04 o
  16   2  13       68.46       73.89     16.87 o
  17   2  13        6.30      -12.59     13.37 o
  18   2  13       13.71       20.34     35.32 o
  19   2  13        6.84       11.96     13.97 o
  20   2  13       35.16       88.51     34.23 o
 -27   3  13       30.75      139.67     41.19 o
 -26   3  13      167.17      214.80     32.08 o
 -25   3  13      232.45      223.20     32.02 o
 -24   3  13      452.20      413.89     52.98 o
 -23   3  13       50.24       74.40     23.52 o
 -22   3  13      308.13      282.57     31.93 o
 -21   3  13      109.03      132.65     24.71 o
 -20   3  13       37.66       89.35     21.83 o
 -19   3  13      801.48      860.35     51.41 o
 -18   3  13     1731.06     1604.09     52.64 o
 -17   3  13      414.69      322.24     34.39 o
 -16   3  13      854.88      817.23     36.75 o
 -15   3  13      222.61      208.00     15.16 o
 -14   3  13      334.09      349.26     18.66 o
 -13   3  13      332.49      320.04     18.22 o
 -12   3  13     1987.78     1976.13     41.77 o
 -11   3  13       14.37       35.78      8.09 o
 -10   3  13     1320.44     1248.48     33.51 o
  -9   3  13      249.73      262.98     20.53 o
  -8   3  13     1417.00     1405.88     48.23 o
  -7   3  13     1200.08     1206.35     36.42 o
  -6   3  13     3214.48     2948.39     43.71 o
  -5   3  13      115.23      120.77      9.56 o
  -4   3  13      227.24      192.60      8.84 o
  -3   3  13       10.67       16.91      3.40 o
  -2   3  13      478.77      459.52     14.01 o
  -1   3  13       31.90       35.12      4.05 o
   0   3  13     1727.41     1673.15     45.99 o
   1   3  13        0.37        7.93      7.97 o
   2   3  13      538.66      532.10     22.98 o
   3   3  13       29.56       26.33      8.30 o
   4   3  13     1675.06     1587.97     39.74 o
   5   3  13       13.16       22.45      8.93 o
   6   3  13     2362.86     2368.50     52.95 o
   7   3  13       51.78       58.55     10.54 o
   8   3  13        1.20        4.41      6.67 o
   9   3  13       11.19       37.53      8.99 o
  10   3  13      254.52      259.50     18.93 o
  11   3  13       10.90       16.89     10.05 o
  12   3  13      544.34      560.81     28.56 o
  13   3  13       90.18      102.71     14.84 o
  14   3  13       18.88       20.02     10.59 o
  15   3  13        5.49        5.87     16.26 o
  16   3  13       29.48       71.14     18.60 o
  17   3  13       19.49        6.26     15.57 o
  18   3  13       52.63       50.18     31.53 o
  19   3  13       15.78       36.44     19.64 o
  20   3  13        0.09      -33.71     33.71 o
 -26   4  13       17.80       66.21     34.27 o
 -25   4  13       13.08       29.06     19.24 o
 -24   4  13      173.27      143.78     26.39 o
 -23   4  13      526.01      581.75     63.36 o
 -22   4  13       85.61       61.00     19.64 o
 -21   4  13     1466.21     1550.85     72.32 o
 -20   4  13        4.36       56.56     21.69 o
 -19   4  13      429.92      420.79     43.27 o
 -18   4  13       30.54       22.77     15.22 o
 -17   4  13     1105.86     1169.32     46.40 o
 -16   4  13        7.77       30.58     16.66 o
 -15   4  13     3969.54     3952.23     80.73 o
 -14   4  13      410.70      384.51     20.21 o
 -13   4  13      653.78      699.03     25.95 o
 -12   4  13      326.39      308.13     17.68 o
 -11   4  13      841.81      987.37     37.28 o
 -10   4  13      133.68      128.47     12.80 o
  -9   4  13     4277.65     4090.37    137.59 o
  -8   4  13      289.97      241.37     37.53 o
  -7   4  13      254.12      252.29     36.76 o
  -6   4  13      133.58      125.46     19.51 o
  -5   4  13      363.52      338.89     23.54 o
  -4   4  13      355.52      382.64     20.22 o
  -3   4  13     4194.91     4125.78     53.01 o
  -2   4  13       32.71       34.27      5.89 o
  -1   4  13      668.42      693.97     31.28 o
   0   4  13       74.92       67.36     13.15 o
   1   4  13      269.32      244.21     16.72 o
   2   4  13      366.36      329.79     19.13 o
   3   4  13     1536.15     1487.44     44.40 o
   4   4  13      394.45      327.96     19.45 o
   5   4  13      415.17      403.03     21.63 o
   6   4  13       49.26       56.17     10.66 o
   7   4  13      354.83      342.32     20.60 o
   8   4  13        3.90        3.59      7.44 o
   9   4  13      752.69      750.75     30.82 o
  10   4  13        9.93       15.99     11.48 o
  11   4  13      438.28      482.23     31.75 o
  12   4  13        5.86        9.56     13.60 o
  13   4  13       50.77       56.80     19.01 o
  14   4  13        3.88      -16.98     16.98 o
  15   4  13      537.84      539.69     67.02 o
  16   4  13       15.08       77.20     34.02 o
  17   4  13       22.27       50.97     25.03 o
  18   4  13        0.02       51.47     35.01 o
 -24   5  13        8.92       26.26     26.87 o
 -23   5  13       57.23       59.23     21.43 o
 -22   5  13        6.30       -1.81     16.79 o
 -21   5  13        1.70        4.33     17.17 o
 -20   5  13      359.56      334.44     35.46 o
 -19   5  13       42.01       84.03     24.72 o
 -18   5  13      725.19      764.63     40.48 o
 -17   5  13       80.53       98.62     18.69 o
 -16   5  13      293.40      253.82     24.33 o
 -15   5  13        3.98       37.07     14.18 o
 -14   5  13       38.17       27.52     12.42 o
 -13   5  13        6.13        4.33     10.47 o
 -12   5  13     1031.39     1058.13     42.82 o
 -11   5  13       17.15       28.65      9.28 o
 -10   5  13       41.74       53.89     16.01 o
  -9   5  13       65.22      104.55     16.25 o
  -8   5  13       47.57       41.93     25.59 o
  -7   5  13     1199.45     1146.27     44.99 o
  -6   5  13     3851.90     3927.36     77.86 o
  -5   5  13      526.84      451.10     33.13 o
  -4   5  13        8.07       16.68     17.11 o
  -3   5  13        1.44        0.37     11.64 o
  -2   5  13      190.64      210.82     23.98 o
  -1   5  13        9.90       35.13     13.84 o
   0   5  13     1275.93     1244.51     34.97 o
   1   5  13       81.50       83.24     11.72 o
   2   5  13      100.24      102.10     13.26 o
   3   5  13      110.37       98.44     15.08 o
   4   5  13      803.34      822.32     29.60 o
   5   5  13        5.61       25.44     15.10 o
   6   5  13      258.73      302.59     23.93 o
   7   5  13       60.09       77.18     14.95 o
   8   5  13       97.10       86.86     22.22 o
   9   5  13      334.99      418.30     39.76 o
  10   5  13      210.99      245.39     32.03 o
  11   5  13       89.99      112.62     35.61 o
  12   5  13      175.01      188.45     41.44 o
  13   5  13       29.50      101.08     34.27 o
  14   5  13       27.51       48.13     30.94 o
  15   5  13        0.58       12.84     32.74 o
 -22   6  13      206.75      206.32     32.54 o
 -21   6  13        4.38       49.79     20.67 o
 -20   6  13      519.89      513.44     46.25 o
 -19   6  13      588.68      599.22     46.76 o
 -18   6  13        6.10       13.44     30.99 o
 -17   6  13       75.02      115.78     20.99 o
 -16   6  13      661.86      700.17     40.31 o
 -15   6  13       21.25       59.18     16.23 o
 -14   6  13      547.58      616.27     36.49 o
 -13   6  13      335.12      329.89     43.26 o
 -12   6  13       35.46       58.62     15.48 o
 -11   6  13       21.88       39.01     15.36 o
 -10   6  13      339.45      422.56     34.05 o
  -9   6  13        0.82       39.71     18.78 o
  -8   6  13      459.42      596.06     44.44 o
  -7   6  13      326.84      340.71     24.85 o
  -6   6  13      296.51      245.46     25.84 o
  -5   6  13      202.27      168.27     22.01 o
  -4   6  13     1027.79     1007.70     76.09 o
  -3   6  13       87.58      131.45     20.27 o
  -2   6  13      543.05      575.52     38.49 o
  -1   6  13      440.76      428.94     35.02 o
   0   6  13        9.62       60.85     18.45 o
   1   6  13      423.55      417.41     35.53 o
   2   6  13      822.47      784.02     47.24 o
   3   6  13       43.90       75.64     29.26 o
   4   6  13      451.15      502.95     39.05 o
   5   6  13        7.00        1.18     17.51 o
   6   6  13      118.98      115.24     22.62 o
   7   6  13       31.00       53.23     20.95 o
   8   6  13      407.98      391.55     65.90 o
   9   6  13       29.35       51.52     21.02 o
  10   6  13      176.08      234.56     31.53 o
  11   6  13        1.26       28.79     24.54 o
  12   6  13       10.83       33.14     30.76 o
 -20   7  13       19.28       30.54     26.25 o
 -19   7  13      254.74      238.64     32.97 o
 -18   7  13      192.41      204.55     46.08 o
 -17   7  13       47.85       70.11     22.71 o
 -16   7  13      193.10      281.75     82.64 o
 -15   7  13      120.38      164.02     37.86 o
 -14   7  13       21.79       62.32     29.69 o
 -13   7  13      209.61      263.83     48.91 o
 -12   7  13      137.22      125.83     25.21 o
 -11   7  13        7.37       34.03     20.18 o
 -10   7  13      193.06      163.59     26.09 o
  -9   7  13      507.57      419.99     39.87 o
  -8   7  13       11.56       40.72     19.38 o
  -7   7  13      794.07      788.73     53.55 o
  -6   7  13       82.36       98.94     51.16 o
  -5   7  13      743.47      710.58     50.54 o
  -4   7  13      152.14      197.39     29.61 o
  -3   7  13        3.87       28.76     19.99 o
  -2   7  13       92.10       70.45     30.68 o
  -1   7  13      182.55      210.48     46.24 o
   0   7  13       66.27       47.41     30.09 o
   1   7  13      477.68      490.49     61.91 o
   2   7  13      138.28      202.58     45.36 o
   3   7  13        3.51       19.08     30.57 o
   4   7  13       16.13       33.61     26.87 o
   5   7  13      167.06      149.74     41.07 o
   6   7  13        0.93       80.15     35.47 o
   7   7  13       83.66      127.18     40.41 o
   8   7  13        7.23       -3.26     20.35 o
 -13   8  13       66.62       50.98     31.50 o
 -12   8  13       71.24       58.27     26.10 o
 -11   8  13       12.52       94.41     36.75 o
  -9   8  13        1.44       14.79     31.56 o
  -8   8  13        6.35       70.67     52.54 o
  -7   8  13       28.50       12.17     15.70 o
  -6   8  13        7.82      -11.76     17.67 o
  -5   8  13        2.61       -9.13     14.92 o
  -4   8  13       13.36       22.53     26.11 o
  -3   8  13        0.57       22.93     21.95 o
  -2   8  13        0.30       -2.09     24.94 o
  -1   8  13        0.01       29.09     21.38 o
   0   8  13       21.22       64.39     28.53 o
 -28   0  14      437.59      442.37     62.97 o
 -27   0  14       98.97      159.81     44.76 o
 -26   0  14      557.49      496.78     66.24 o
 -25   0  14      100.12      138.80     37.15 o
 -24   0  14        0.56       13.78     20.93 o
 -23   0  14      397.38      346.33     52.12 o
 -22   0  14     2107.44     2231.86    119.65 o
 -21   0  14       19.78       48.30     29.39 o
 -20   0  14      423.15      384.64     49.82 o
 -19   0  14      271.21      304.61     43.15 o
 -18   0  14       40.39       42.41     23.22 o
 -17   0  14       13.19       14.15     18.15 o
 -16   0  14     3195.05     3063.62     66.24 o
 -15   0  14      412.25      400.72     41.06 o
 -14   0  14    11247.80    10843.46    159.10 o
 -13   0  14      562.93      513.81     23.19 o
 -12   0  14        5.41      -13.41     16.64 o
 -11   0  14      318.32      267.38     23.27 o
 -10   0  14    23428.15    23629.47    197.54 o
  -9   0  14       42.16       85.53     17.58 o
  -8   0  14    16987.33    17372.73    163.32 o
  -7   0  14      312.26      319.40     29.20 o
  -6   0  14     4830.10     4742.35     89.30 o
  -5   0  14      228.57      216.87     24.36 o
  -4   0  14     4940.82     4729.10    104.08 o
  -3   0  14        0.75        2.13      9.70 o
  -2   0  14     4956.95     5078.21    103.69 o
  -1   0  14        0.48        1.67      8.17 o
   0   0  14        2.46       15.80      6.62 o
   1   0  14       34.79       42.29     11.25 o
   2   0  14     3449.02     3261.84     67.14 o
   3   0  14       75.57       66.09     12.78 o
   4   0  14     3252.60     3152.13     67.89 o
   5   0  14      312.76      272.61     26.61 o
   6   0  14      255.03      266.85     21.96 o
   7   0  14      136.64      121.96     16.98 o
   8   0  14     2135.61     2077.13     62.28 o
   9   0  14       72.08      111.89     18.95 o
  10   0  14      719.81      834.66     43.04 o
  11   0  14        0.01       16.12     14.07 o
  12   0  14      149.86      188.10     23.62 o
  13   0  14      126.19      106.42     32.97 o
  14   0  14       25.35       -2.75     13.97 o
  15   0  14       20.59        6.88     13.29 o
  16   0  14      974.71     1038.51     63.10 o
  17   0  14        5.75       56.21     29.68 o
  18   0  14        0.35        4.57     16.06 o
  19   0  14        9.74       10.49     19.55 o
 -28   1  14       19.50       32.44     30.85 o
 -27   1  14       78.80      137.00     27.81 o
 -26   1  14      294.15      302.27     36.21 o
 -25   1  14      504.24      437.51     44.01 o
 -24   1  14      221.49      295.98     36.98 o
 -23   1  14      889.24      862.07     55.30 o
 -22   1  14       13.66       27.58     16.64 o
 -21   1  14        1.48       16.44     14.06 o
 -20   1  14       47.50       42.89     18.87 o
 -19   1  14     1331.92     1364.82     61.34 o
 -18   1  14       25.64       53.53     19.83 o
 -17   1  14       22.82       19.92      9.27 o
 -16   1  14        3.76       29.53     11.02 o
 -15   1  14      305.08      295.00     13.78 o
 -14   1  14      512.44      535.75     17.03 o
 -13   1  14      987.78      975.27     22.85 o
 -12   1  14      754.44      722.56     26.80 o
 -11   1  14     5050.34     5079.79     69.73 o
 -10   1  14       78.04       87.17     11.22 o
  -9   1  14     1215.36     1312.92     34.68 o
  -8   1  14       98.01      100.61     10.71 o
  -7   1  14     1452.27     1342.67     36.30 o
  -6   1  14      787.63      764.41     27.11 o
  -5   1  14     3040.87     2918.71     59.93 o
  -4   1  14       42.42       57.39      8.01 o
  -3   1  14     1725.68     1588.60     40.09 o
  -2   1  14        6.02       27.86      6.39 o
  -1   1  14     2919.30     2854.35     54.44 o
   0   1  14     1344.65     1236.08     20.80 o
   1   1  14     3467.22     3489.52     38.46 o
   2   1  14       17.04       21.03      5.48 o
   3   1  14       27.45       21.29      4.47 o
   4   1  14       10.55       17.67      7.09 o
   5   1  14      906.46      831.29     25.14 o
   6   1  14      120.11      137.33     11.90 o
   7   1  14     2151.28     2131.90     41.95 o
   8   1  14       57.45       78.00     18.34 o
   9   1  14      217.21      221.54     21.14 o
  10   1  14       33.67       34.00     13.26 o
  11   1  14      241.89      308.34     21.73 o
  12   1  14       21.00       19.27     14.74 o
  13   1  14      906.11      880.38     36.57 o
  14   1  14        4.44       26.44     13.37 o
  15   1  14        4.91        8.11      9.38 o
  16   1  14        6.05       28.12     18.20 o
  17   1  14        2.78       -6.40     18.53 o
  18   1  14       45.40       67.46     30.24 o
  19   1  14       48.18      116.06     35.24 o
 -27   2  14      519.49      599.15     51.35 o
 -26   2  14       81.59       49.38     19.36 o
 -25   2  14      378.95      424.51     42.15 o
 -24   2  14       17.42       16.54     35.15 o
 -23   2  14       18.03       18.54     36.59 o
 -22   2  14      168.75      171.72     29.22 o
 -21   2  14      917.02      907.48     62.42 o
 -20   2  14      342.86      377.98     37.16 o
 -19   2  14      352.99      329.37     33.35 o
 -18   2  14      814.95      809.10     40.05 o
 -17   2  14      346.64      367.82     44.40 o
 -16   2  14      812.19      852.75     51.27 o
 -15   2  14      200.10      213.11     15.28 o
 -14   2  14      123.93       92.86     12.34 o
 -13   2  14      809.52      808.11     27.39 o
 -12   2  14      222.53      213.60     17.28 o
 -11   2  14      675.34      696.61     28.57 o
 -10   2  14       97.40      124.02     12.28 o
  -9   2  14     2506.91     2408.09     45.01 o
  -8   2  14       14.04       24.25      7.29 o
  -7   2  14      664.15      646.37     30.94 o
  -6   2  14      199.73      228.77     13.14 o
  -5   2  14        4.86       13.05      7.40 o
  -4   2  14      122.69      138.00      9.77 o
  -3   2  14     4647.30     4212.67     49.96 o
  -2   2  14      216.06      198.09      9.56 o
  -1   2  14      611.58      553.03     15.57 o
   0   2  14     1752.58     1829.28     47.26 o
   1   2  14       76.87       73.66     12.75 o
   2   2  14       53.35       63.86     10.48 o
   3   2  14     2932.54     2675.70     50.85 o
   4   2  14        5.35        8.32      9.99 o
   5   2  14      526.72      484.28     26.97 o
   6   2  14        2.39       -7.21     11.83 o
   7   2  14        0.68       41.64     16.85 o
   8   2  14        0.89       24.27     14.61 o
   9   2  14      189.33      197.03     19.80 o
  10   2  14       14.12       14.61     10.24 o
  11   2  14      322.64      370.35     23.40 o
  12   2  14       46.17       62.66     13.53 o
  13   2  14        4.68       31.39     11.37 o
  14   2  14       42.48       64.65     13.85 o
  15   2  14      244.24      267.78     22.86 o
  16   2  14        3.18       28.29     13.60 o
  17   2  14       31.49       16.57     33.69 o
  18   2  14        6.04       17.97     13.22 o
  19   2  14        2.53      -25.86     25.86 o
 -26   3  14       14.05       31.10     50.99 o
 -25   3  14       14.35       50.06     41.03 o
 -24   3  14      404.61      390.53     39.95 o
 -23   3  14      213.76      229.86     32.34 o
 -22   3  14      128.22      136.45     26.55 o
 -21   3  14      336.27      373.89     36.68 o
 -20   3  14       98.30      123.26     22.29 o
 -19   3  14       33.08       45.36     20.53 o
 -18   3  14      299.57      282.14     24.24 o
 -17   3  14      152.75      188.05     20.08 o
 -16   3  14      593.46      543.24     30.65 o
 -15   3  14      487.67      524.45     25.17 o
 -14   3  14      250.14      251.06     16.52 o
 -13   3  14      137.07      160.54     14.17 o
 -12   3  14      540.35      538.29     23.37 o
 -11   3  14       13.98       53.73     11.67 o
 -10   3  14      665.31      656.63     28.30 o
  -9   3  14      124.94      112.97     13.76 o
  -8   3  14        9.25       16.25      8.13 o
  -7   3  14       27.07       59.28     10.94 o
  -6   3  14     1197.06     1134.85     43.29 o
  -5   3  14      546.45      523.40     17.75 o
  -4   3  14     2032.43     1932.12     27.10 o
  -3   3  14       31.21       21.96      5.08 o
  -2   3  14       27.62       18.65      3.89 o
  -1   3  14       42.99       54.68     10.67 o
   0   3  14     1911.39     1864.74     66.80 o
   1   3  14      269.00      262.04     17.32 o
   2   3  14      150.08      147.53     13.84 o
   3   3  14      292.15      286.58     18.68 o
   4   3  14       64.77       69.90     10.94 o
   5   3  14      191.67      196.37     17.20 o
   6   3  14      213.76      204.93     26.77 o
   7   3  14        2.96        4.58      8.21 o
   8   3  14       61.67       68.98     11.05 o
   9   3  14       63.46       54.10     10.89 o
  10   3  14       69.63       73.96     13.12 o
  11   3  14        8.10       19.85      8.62 o
  12   3  14      165.34      144.25     16.32 o
  13   3  14       34.35       41.61     11.67 o
  14   3  14      295.88      277.11     23.13 o
  15   3  14        5.41        2.75     11.46 o
  16   3  14        0.41       10.95     15.40 o
  17   3  14        6.15       31.48     28.55 o
  18   3  14       93.86      130.44     25.61 o
  19   3  14        0.80       67.64     32.27 o
 -25   4  14        7.80       59.17     21.54 o
 -24   4  14        9.86       45.59     21.72 o
 -23   4  14       29.95       50.75     21.89 o
 -22   4  14        5.60       12.35     17.95 o
 -21   4  14        4.22       17.04     34.66 o
 -20   4  14       31.81       44.72     19.64 o
 -19   4  14      127.45      199.80     52.19 o
 -18   4  14        1.28        5.99     11.52 o
 -17   4  14       78.87       79.85     18.26 o
 -16   4  14        5.76       15.18     19.49 o
 -15   4  14      669.02      606.59     41.51 o
 -14   4  14        8.22       -4.79     25.41 o
 -13   4  14        6.95       27.97     10.05 o
 -12   4  14      112.76      130.12     18.48 o
 -11   4  14        0.95       15.94      8.00 o
 -10   4  14      402.70      434.93     24.30 o
  -9   4  14      204.09      200.71     22.60 o
  -8   4  14      110.97      134.03     19.65 o
  -7   4  14      295.86      281.51     24.06 o
  -6   4  14       43.15       48.95     11.31 o
  -5   4  14      421.42      409.67     21.58 o
  -4   4  14       62.53      102.24     12.82 o
  -3   4  14       67.42       82.73      9.26 o
  -2   4  14        5.24        8.05      9.52 o
  -1   4  14        1.45        8.52     10.41 o
   0   4  14       27.71       37.85     10.21 o
   1   4  14       19.41       29.18      8.70 o
   2   4  14        0.59       13.61      9.19 o
   3   4  14       28.37       13.42     11.11 o
   4   4  14        4.07       23.93      8.84 o
   5   4  14      141.10      113.40     13.36 o
   6   4  14       21.72       63.32     12.02 o
   7   4  14       10.50        6.03      8.58 o
   8   4  14       52.20       80.65     13.09 o
   9   4  14      113.65      142.15     15.78 o
  10   4  14        6.93       18.39      9.61 o
  11   4  14       19.53       15.12     12.93 o
  12   4  14       31.24       16.16     13.28 o
  13   4  14        0.09      -10.24     44.79 o
  14   4  14        3.20       45.28     20.24 o
  15   4  14       13.34       32.44     25.86 o
  16   4  14       21.03       19.89     27.77 o
  17   4  14        1.88       -9.19     20.98 o
 -24   5  14      121.59      129.15     33.76 o
 -23   5  14       98.24      114.93     35.79 o
 -22   5  14      162.87      145.45     28.32 o
 -21   5  14       16.93       32.64     16.74 o
 -20   5  14       47.18       51.59     18.69 o
 -19   5  14       10.82       14.47     14.65 o
 -18   5  14      518.15      554.40     44.11 o
 -17   5  14      204.46      224.60     22.97 o
 -16   5  14      632.59      759.23     39.90 o
 -15   5  14       48.33       64.48     17.74 o
 -14   5  14       67.38       92.63     16.09 o
 -13   5  14       29.48       52.88     14.67 o
 -12   5  14     1616.24     1622.45     52.61 o
 -11   5  14     1056.91     1072.05     33.28 o
 -10   5  14      987.79      994.51     39.68 o
  -9   5  14      586.00      511.80     33.03 o
  -8   5  14      743.05      810.40     68.14 o
  -7   5  14      176.96      169.22     37.41 o
  -6   5  14      933.11      980.47     42.71 o
  -5   5  14       46.85      105.71     21.06 o
  -4   5  14        9.96        9.42     11.13 o
  -3   5  14      116.33       78.78     15.58 o
  -2   5  14       92.44       47.29     14.99 o
  -1   5  14      108.35       88.79     14.58 o
   0   5  14     1702.75     1565.04     40.63 o
   1   5  14        6.66       29.04      9.21 o
   2   5  14     1653.58     1578.99     41.16 o
   3   5  14        2.62        5.79      9.00 o
   4   5  14      451.03      488.76     34.68 o
   5   5  14      261.69      279.28     24.68 o
   6   5  14     1332.52     1315.91     49.02 o
   7   5  14        2.09        2.88     10.24 o
   8   5  14      302.61      316.38     34.13 o
   9   5  14       13.47       65.58     23.12 o
  10   5  14       17.35       10.98     27.59 o
  11   5  14       11.37        3.47     15.61 o
  12   5  14       94.92       62.99     50.07 o
  13   5  14        1.95       37.48     20.75 o
  14   5  14       64.11       91.28     34.94 o
 -22   6  14        0.27      -19.70     23.56 o
 -21   6  14      233.63      182.59     30.02 o
 -20   6  14        5.47       24.07     19.94 o
 -19   6  14      203.82      230.49     38.66 o
 -18   6  14       37.48       24.87     16.27 o
 -17   6  14      240.04      211.53     24.67 o
 -16   6  14        9.69       31.72     17.05 o
 -15   6  14     1267.64     1213.49     51.25 o
 -14   6  14        4.68       61.73     16.53 o
 -13   6  14      638.43      620.50     35.21 o
 -12   6  14       10.24       22.08     22.94 o
 -11   6  14       75.42       92.48     22.19 o
 -10   6  14       33.61       73.14     23.09 o
  -9   6  14      684.84      693.88     68.43 o
  -8   6  14        3.18       54.91     24.55 o
  -7   6  14       91.00      147.81     22.18 o
  -6   6  14       52.32       36.34     23.52 o
  -5   6  14       56.81       59.14     14.12 o
  -4   6  14        1.78        6.07     15.87 o
  -3   6  14     1021.13      918.78     48.53 o
  -2   6  14      140.11      147.25     22.00 o
  -1   6  14      364.43      378.37     33.18 o
   0   6  14       25.21       32.96     15.93 o
   1   6  14       49.03       54.10     19.05 o
   2   6  14        0.16       45.63     18.56 o
   3   6  14      693.70      790.36     49.37 o
   4   6  14        0.27       19.16     16.63 o
   5   6  14      755.08      742.85     50.75 o
   6   6  14       19.91       26.06     18.80 o
   7   6  14      157.62      132.95     26.31 o
   8   6  14        1.12       14.69     17.12 o
   9   6  14      180.70      164.09     42.14 o
  10   6  14       19.55       16.84     17.01 o
  11   6  14       92.12      104.68     26.44 o
 -17   7  14      620.03      665.18     76.84 o
 -16   7  14        5.62       53.39     24.11 o
 -15   7  14       81.79      105.84     24.56 o
 -14   7  14      136.94      169.76     31.63 o
 -13   7  14      639.37      653.86     72.36 o
 -12   7  14      303.12      308.05     44.29 o
 -11   7  14     1191.79     1297.32     69.30 o
 -10   7  14      117.89      170.62     31.83 o
  -9   7  14      129.01      144.77     25.32 o
  -8   7  14       98.42      149.85     27.31 o
  -7   7  14      195.32      211.51     47.03 o
  -6   7  14       29.12       13.62     30.77 o
  -5   7  14      916.44      900.50    135.11 o
  -4   7  14       12.56       -6.43     21.11 o
  -3   7  14      205.49      207.23     41.74 o
  -2   7  14      121.42      119.19     37.03 o
  -1   7  14      159.37      108.30     33.80 o
   0   7  14       30.49       31.95     24.14 o
   1   7  14      453.18      448.38     62.20 o
   2   7  14        5.89       32.48     30.22 o
   3   7  14       51.44       94.72     31.95 o
   4   7  14       11.92        1.47     22.71 o
   5   7  14      149.70      202.02     44.57 o
   6   7  14       24.13       80.87     35.88 o
  -8   8  14      619.47      783.34     79.36 o
  -7   8  14       22.68       27.54     26.23 o
  -6   8  14        0.30       24.33     26.68 o
  -5   8  14        0.34       40.87     52.58 o
  -4   8  14      181.77      176.94     29.39 o
  -3   8  14        0.11       41.36     20.12 o
  -2   8  14      595.89      603.28     71.15 o
 -27   1  15       75.37       67.12     41.95 o
 -26   1  15       42.17       40.15     19.59 o
 -25   1  15       43.67       24.73     19.72 o
 -24   1  15       95.16      144.48     27.46 o
 -23   1  15      448.67      495.85     43.27 o
 -22   1  15      209.41      276.29     33.36 o
 -21   1  15      315.72      317.05     32.93 o
 -20   1  15      265.39      250.42     29.91 o
 -19   1  15       24.58       25.61     15.59 o
 -18   1  15      127.14      138.66     15.57 o
 -17   1  15       23.74       38.05     10.13 o
 -16   1  15      482.24      430.88     25.22 o
 -15   1  15        6.22       22.88      8.21 o
 -14   1  15       10.70       32.26      7.88 o
 -13   1  15        2.19       11.65      8.42 o
 -12   1  15       33.82       70.87     12.17 o
 -11   1  15     4438.34     4272.18     62.82 o
 -10   1  15     1128.70     1173.92     32.66 o
  -9   1  15      208.12      193.38     14.52 o
  -8   1  15      579.06      640.62     23.87 o
  -7   1  15      312.36      339.24     17.14 o
  -6   1  15       15.05       15.00      9.52 o
  -5   1  15     8356.88     7953.38    100.16 o
  -4   1  15      606.35      594.00     27.53 o
  -3   1  15      202.12      191.60     11.52 o
  -2   1  15       62.72       66.78      7.92 o
  -1   1  15       12.46       23.28      5.50 o
   0   1  15       15.22       29.09     13.89 o
   1   1  15     1619.84     1566.35     29.51 o
   2   1  15       22.82       26.54      5.34 o
   3   1  15      490.10      523.51     19.39 o
   4   1  15        1.00        7.63      9.80 o
   5   1  15      681.63      671.41     22.91 o
   6   1  15        6.83       29.20      8.69 o
   7   1  15     1443.98     1437.43     82.29 o
   8   1  15       97.83      134.54     19.88 o
   9   1  15      620.57      615.25     32.66 o
  10   1  15        2.48       22.48     12.78 o
  11   1  15      557.98      519.85     31.77 o
  12   1  15        1.24       26.48     12.39 o
  13   1  15        2.15       15.12     14.14 o
  14   1  15       50.93       59.60     32.36 o
  15   1  15       56.73       48.92     15.40 o
  16   1  15        5.35       12.93     16.99 o
  17   1  15        0.09        9.17     17.47 o
  18   1  15        4.03       19.95     21.47 o
 -27   2  15        3.06       54.29     24.32 o
 -26   2  15      418.66      428.53     44.96 o
 -25   2  15        4.76      128.53     30.05 o
 -24   2  15      268.04      231.35     32.18 o
 -23   2  15        0.36       12.16     16.23 o
 -22   2  15       37.72       52.89     20.02 o
 -21   2  15       20.50       56.47     28.99 o
 -20   2  15     2386.59     2233.24     82.70 o
 -19   2  15        0.21        9.66     11.72 o
 -18   2  15      193.90      222.33     20.59 o
 -17   2  15       33.10       33.27     11.17 o
 -16   2  15     1580.79     1459.45     38.88 o
 -15   2  15      125.95      140.48     13.53 o
 -14   2  15     1362.84     1343.48     36.20 o
 -13   2  15      547.71      535.03     15.21 o
 -12   2  15      236.98      254.48     19.17 o
 -11   2  15      193.65      217.63     15.09 o
 -10   2  15       18.26       26.15     12.40 o
  -9   2  15      200.90      205.56     14.75 o
  -8   2  15     2065.16     1983.75     41.60 o
  -7   2  15       24.84       41.66      9.70 o
  -6   2  15       90.58      100.11      9.53 o
  -5   2  15      239.95      194.13     11.64 o
  -4   2  15       10.23       19.84      6.65 o
  -3   2  15       49.31       56.26      6.62 o
  -2   2  15     1881.95     1736.65     59.57 o
  -1   2  15      773.02      755.96     21.60 o
   0   2  15       10.90       12.30      8.90 o
   1   2  15       62.37       56.01     17.16 o
   2   2  15     1068.52     1025.11     40.01 o
   3   2  15      411.80      434.35     24.20 o
   4   2  15     1642.02     1628.46     48.22 o
   5   2  15       91.52      111.22     15.63 o
   6   2  15      538.90      543.87     29.70 o
   7   2  15       31.38        4.86     21.64 o
   8   2  15      287.51      281.45     25.25 o
   9   2  15       49.54       43.53     12.98 o
  10   2  15      352.43      337.93     26.22 o
  11   2  15        0.00        3.90     10.69 o
  12   2  15      358.04      304.67     26.66 o
  13   2  15        4.07        8.52     10.10 o
  14   2  15       14.56       40.31     12.13 o
  15   2  15        0.10       24.55     12.71 o
  16   2  15      144.84      145.71     18.37 o
  17   2  15       11.31       73.16     31.69 o
  18   2  15       28.35       81.14     31.47 o
  19   2  15        8.89       -7.18     22.12 o
 -26   3  15        1.11       20.69     18.05 o
 -25   3  15        2.54        9.99     27.47 o
 -24   3  15      360.12      367.38     39.70 o
 -23   3  15      106.42      120.26     27.71 o
 -22   3  15      674.22      636.24     48.20 o
 -21   3  15       39.75       45.85     18.66 o
 -20   3  15      361.45      326.96     33.09 o
 -19   3  15      149.43      137.73     27.07 o
 -18   3  15      966.73      920.84     40.73 o
 -17   3  15       83.68       90.40     16.24 o
 -16   3  15      201.56      262.22     17.92 o
 -15   3  15      185.80      201.46     19.15 o
 -14   3  15       24.72       33.42      9.38 o
 -13   3  15      207.30      243.34     16.39 o
 -12   3  15     2064.95     2050.62     51.94 o
 -11   3  15      290.01      238.44     18.81 o
 -10   3  15     1571.63     1589.26     44.05 o
  -9   3  15      128.10      126.81     12.84 o
  -8   3  15        6.54       17.90      8.71 o
  -7   3  15       23.76       40.65      9.96 o
  -6   3  15     1460.44     1369.72     38.89 o
  -5   3  15        1.01       17.92      8.20 o
  -4   3  15     1528.19     1509.98     36.78 o
  -3   3  15        6.46       36.53     10.80 o
  -2   3  15       57.94       51.50      5.97 o
  -1   3  15       27.10       23.51     12.10 o
   0   3  15     1034.58     1078.45     39.58 o
   1   3  15       33.12       44.95     16.72 o
   2   3  15     1668.52     1650.79     42.06 o
   3   3  15      257.24      286.17     19.03 o
   4   3  15      186.01      158.35     15.26 o
   5   3  15        1.63        8.96      8.98 o
   6   3  15      670.17      638.04     28.24 o
   7   3  15        9.07       20.36      9.43 o
   8   3  15      539.50      494.65     26.25 o
   9   3  15      101.73       91.37     13.68 o
  10   3  15       23.10       14.22     10.57 o
  11   3  15       13.68       23.86     14.39 o
  12   3  15      158.87      177.46     21.59 o
  13   3  15       20.28       35.53     12.89 o
  14   3  15      110.30      127.17     18.79 o
  15   3  15        8.78       13.85     10.76 o
  16   3  15        3.08      -17.74     24.01 o
  17   3  15        8.53       65.33     31.49 o
  18   3  15      144.59      148.01     39.71 o
 -25   4  15      171.87      186.12     31.53 o
 -24   4  15        6.82       -4.66     12.31 o
 -23   4  15       65.25       75.31     28.94 o
 -22   4  15       89.43       91.60     23.19 o
 -21   4  15      684.45      688.65     80.42 o
 -20   4  15        1.32       21.08     15.88 o
 -19   4  15     1107.92     1084.00     47.32 o
 -18   4  15      203.70      201.22     21.63 o
 -17   4  15       79.15       54.86     13.68 o
 -16   4  15      240.88      260.69     23.81 o
 -15   4  15      930.38      972.40     42.13 o
 -14   4  15       10.99       21.84     12.00 o
 -13   4  15     2842.06     2779.20     54.07 o
 -12   4  15       94.85      139.47     14.56 o
 -11   4  15      476.28      439.30     25.21 o
 -10   4  15      306.66      340.86     28.42 o
  -9   4  15     2364.93     2343.63    107.76 o
  -8   4  15      318.37      359.09     27.85 o
  -7   4  15     5074.16     4967.69     91.49 o
  -6   4  15      126.48      135.71     14.92 o
  -5   4  15       29.00       33.55      8.28 o
  -4   4  15       19.13       28.12      7.40 o
  -3   4  15     1501.20     1399.44     46.02 o
  -2   4  15      265.21      295.22     22.70 o
  -1   4  15     1080.26     1046.02     40.37 o
   0   4  15      273.90      264.47     18.04 o
   1   4  15      376.39      404.73     21.76 o
   2   4  15      159.29      160.52     14.66 o
   3   4  15     1205.78     1178.70     36.89 o
   4   4  15        1.31       18.00     13.63 o
   5   4  15      932.06      926.86     33.81 o
   6   4  15        0.12       14.07     11.25 o
   7   4  15       25.15       15.07      9.09 o
   8   4  15       43.15       47.46     11.43 o
   9   4  15      639.13      595.26     29.65 o
  10   4  15        0.43        5.10      8.75 o
  11   4  15      159.90      161.55     20.25 o
  12   4  15        8.48        7.68     13.65 o
  13   4  15        2.58       19.49     15.38 o
  14   4  15        0.29       18.55     20.68 o
  15   4  15       75.36       40.81     26.42 o
  16   4  15        3.06       23.03     20.86 o
 -23   5  15        3.55       23.29     18.12 o
 -22   5  15      216.45      201.29     31.24 o
 -21   5  15       24.62       19.38     17.65 o
 -20   5  15       77.11       98.69     23.00 o
 -19   5  15       50.08      110.26     24.03 o
 -18   5  15      299.96      317.93     34.68 o
 -17   5  15       69.83      103.03     22.85 o
 -16   5  15      404.50      399.67     37.91 o
 -15   5  15        1.70       29.92     15.84 o
 -14   5  15      136.81      160.83     25.76 o
 -13   5  15       41.12       40.69     17.39 o
 -12   5  15       55.45      108.16     24.48 o
 -11   5  15      344.60      369.23     25.36 o
 -10   5  15      696.09      741.92     35.62 o
  -9   5  15       48.88       84.93     18.62 o
  -8   5  15      121.67      145.06     19.53 o
  -7   5  15      103.65      105.10     17.32 o
  -6   5  15     1190.66     1118.08     80.44 o
  -5   5  15        0.99       41.30     15.20 o
  -4   5  15       95.81      118.63     16.37 o
  -3   5  15       29.17       27.13     13.69 o
  -2   5  15      154.95      132.18     16.82 o
  -1   5  15       11.86       -2.16     11.47 o
   0   5  15      776.79      816.11     30.53 o
   1   5  15        2.21       18.61     12.99 o
   2   5  15       22.11       45.47     10.14 o
   3   5  15        0.11       52.03     15.02 o
   4   5  15      229.32      253.08     23.61 o
   5   5  15      160.90      233.60     23.50 o
   6   5  15      611.29      564.18     33.74 o
   7   5  15       14.65       23.76     17.02 o
   8   5  15      457.76      393.15     38.69 o
   9   5  15       42.56       70.09     23.62 o
  10   5  15        9.23        6.55     16.25 o
  11   5  15        1.65        1.57     16.58 o
  12   5  15       53.26       56.33     26.05 o
  13   5  15       15.21       -1.54     16.30 o
 -22   6  15        0.77       46.65     28.24 o
 -21   6  15        8.90      -14.25     21.07 o
 -20   6  15       88.16      116.88     26.15 o
 -19   6  15       51.31       60.92     17.43 o
 -18   6  15      146.21      185.83     24.25 o
 -17   6  15      395.78      424.24     32.19 o
 -16   6  15      272.50      281.91     27.33 o
 -15   6  15      165.26      195.50     30.92 o
 -14   6  15      572.41      666.87     61.77 o
 -13   6  15       30.26       66.91     22.24 o
 -12   6  15       77.62      132.20     25.76 o
 -11   6  15      207.82      195.23     29.04 o
 -10   6  15      384.74      365.86     47.76 o
  -9   6  15       25.91       94.04     25.40 o
  -8   6  15     1837.07     1859.29     60.92 o
  -7   6  15      272.97      329.60     31.70 o
  -6   6  15      347.14      365.92     44.93 o
  -5   6  15        0.56        6.69     19.88 o
  -4   6  15      129.11      104.26     18.81 o
  -3   6  15      128.68      147.70     27.40 o
  -2   6  15      475.62      429.07     35.74 o
  -1   6  15       36.09       45.53     16.84 o
   0   6  15      119.83      130.10     23.04 o
   1   6  15      147.02      162.87     40.73 o
   2   6  15      386.32      370.36     36.24 o
   3   6  15        0.03        8.37     35.83 o
   4   6  15      494.59      498.10     42.07 o
   5   6  15      133.95      180.55     28.52 o
   6   6  15      131.79      215.85     41.64 o
   7   6  15       65.93       64.56     23.11 o
   8   6  15      216.98      253.68     33.66 o
   9   6  15       30.37       17.36     18.72 o
  10   6  15      104.94      140.60     27.75 o
  11   6  15       27.58        8.43     24.15 o
 -16   7  15      448.26      355.73     55.42 o
 -15   7  15        1.31       84.08     25.05 o
 -14   7  15      172.96      155.74     34.21 o
 -13   7  15      490.88      495.70     46.55 o
 -12   7  15        0.21       48.92     35.55 o
 -11   7  15      304.13      320.98     38.39 o
 -10   7  15      138.69      117.89     24.67 o
  -9   7  15      164.67      174.67     27.94 o
  -8   7  15        7.54       12.50     15.19 o
  -7   7  15       56.07       90.01     22.78 o
  -6   7  15      131.96      164.42     28.84 o
  -5   7  15      112.38      161.49     44.14 o
  -4   7  15      252.97      248.01     47.25 o
  -3   7  15       79.28       26.02     26.47 o
  -2   7  15       27.08        0.06     18.44 o
  -1   7  15       14.52       65.30     30.19 o
   0   7  15        0.54       46.63     31.82 o
   1   7  15      225.93      287.42     54.43 o
   2   7  15        7.23       -4.42     18.88 o
   3   7  15      170.07      182.61     46.84 o
   4   7  15       46.22       28.53     27.78 o
   5   7  15       98.22      112.70     37.11 o
 -27   0  16       69.59      128.15     41.29 o
 -26   0  16      498.10      448.26     62.43 o
 -25   0  16       11.90       88.75     39.85 o
 -24   0  16      434.47      466.14     59.82 o
 -23   0  16      336.73      320.97     51.42 o
 -22   0  16      366.79      417.22     55.55 o
 -21   0  16       31.91       55.82     29.28 o
 -20   0  16     3945.42     4114.08    158.42 o
 -19   0  16        0.10       21.24     23.54 o
 -18   0  16     5805.30     5353.81    170.04 o
 -17   0  16      574.41      507.55     29.28 o
 -16   0  16       28.56       37.58     10.98 o
 -15   0  16      123.24      131.50     14.36 o
 -14   0  16       26.95       36.10     14.53 o
 -13   0  16       55.28       91.77     18.18 o
 -12   0  16     8219.75     8007.31    126.12 o
 -11   0  16       50.51       47.53     16.35 o
 -10   0  16      347.51      387.51     27.46 o
  -9   0  16      278.70      251.27     22.23 o
  -8   0  16     1878.57     1911.76     65.98 o
  -7   0  16        2.97       26.27     12.28 o
  -6   0  16     9213.67     8970.90    121.45 o
  -5   0  16      202.85      214.79     29.86 o
  -4   0  16       23.65       21.31     30.29 o
  -3   0  16      217.76      198.77     24.66 o
  -2   0  16     8865.15     8848.71    145.85 o
  -1   0  16       80.71       69.27     13.15 o
   0   0  16     6436.45     6325.22    120.52 o
   1   0  16      284.47      279.08     22.22 o
   2   0  16       11.83       10.68     26.37 o
   3   0  16       67.65       48.91     11.28 o
   4   0  16     2054.64     1941.00     57.56 o
   5   0  16      152.43      129.39     16.94 o
   6   0  16     2407.05     2373.18     66.13 o
   7   0  16      206.99      208.05     22.06 o
   8   0  16      140.19      112.27     18.42 o
   9   0  16       14.46      -13.94     19.43 o
  10   0  16      422.98      428.32     54.00 o
  11   0  16        8.43       -8.19     25.57 o
  12   0  16     1269.87     1214.39     91.98 o
  13   0  16        7.26       33.08     24.37 o
  14   0  16      464.03      454.90     60.06 o
  15   0  16        7.08        9.52     18.35 o
  16   0  16        6.30       39.98     35.31 o
 -27   1  16      204.04      202.24     32.48 o
 -26   1  16       19.37       21.29     15.51 o
 -25   1  16       10.85       25.98     15.44 o
 -24   1  16      170.70      202.29     31.01 o
 -23   1  16      893.43      853.16     56.33 o
 -22   1  16       47.15       84.63     22.23 o
 -21   1  16      295.04      266.62     32.35 o
 -20   1  16      141.04      124.00     22.63 o
 -19   1  16      178.06      168.84     26.09 o
 -18   1  16      840.10      787.24     34.16 o
 -17   1  16     2306.74     2336.30     57.30 o
 -16   1  16      252.25      257.95     21.13 o
 -15   1  16     5717.89     5559.48     57.44 o
 -14   1  16      348.28      374.70     15.97 o
 -13   1  16      859.77      780.15     29.00 o
 -12   1  16       27.62       27.24     11.27 o
 -11   1  16      161.29      177.68     14.83 o
 -10   1  16      321.64      294.38     20.74 o
  -9   1  16     1736.18     1682.78     39.31 o
  -8   1  16        0.22       14.23      7.31 o
  -7   1  16      317.02      310.68     17.15 o
  -6   1  16       32.37       44.86      9.66 o
  -5   1  16     1355.83     1380.69     37.72 o
  -4   1  16      168.97      166.82     14.37 o
  -3   1  16      798.16      809.49     27.77 o
  -2   1  16      155.78      180.19     13.43 o
  -1   1  16      831.26      738.59     18.60 o
   0   1  16       15.52       24.91      6.34 o
   1   1  16     1604.72     1574.92     33.74 o
   2   1  16       78.93       71.26      9.15 o
   3   1  16     1074.53      961.82     26.95 o
   4   1  16        4.95       11.58      6.70 o
   5   1  16        0.88        4.77      9.49 o
   6   1  16        0.93       32.16     21.78 o
   7   1  16      147.03      189.92     26.78 o
   8   1  16       45.89       26.26     18.30 o
   9   1  16      535.72      518.51     30.99 o
  10   1  16       23.11       26.56     17.36 o
  11   1  16       37.74       52.10     14.40 o
  12   1  16        1.72       15.46     11.59 o
  13   1  16        1.65        0.65     15.24 o
  14   1  16      185.06      150.13     25.29 o
  15   1  16      167.29      189.20     31.18 o
  16   1  16        4.38       36.36     45.70 o
 -26   2  16       12.37       73.56     25.86 o
 -25   2  16      204.81      242.65     34.24 o
 -24   2  16       32.37       74.00     22.39 o
 -23   2  16       83.05       93.74     21.34 o
 -22   2  16      288.32      299.10     33.31 o
 -21   2  16      101.74      129.60     25.13 o
 -20   2  16      161.69      154.98     42.15 o
 -19   2  16      679.95      701.67     35.50 o
 -18   2  16       25.11       34.08     12.59 o
 -17   2  16       43.37       46.43     12.08 o
 -16   2  16      347.40      317.11     19.53 o
 -15   2  16     1193.19     1164.21     35.12 o
 -14   2  16        0.09        9.49      8.66 o
 -13   2  16     1791.89     1795.52     49.26 o
 -12   2  16      744.88      688.93     27.34 o
 -11   2  16        3.70       10.34      7.85 o
 -10   2  16       41.46       50.11      8.93 o
  -9   2  16      276.56      270.25     17.02 o
  -8   2  16      512.04      501.91     22.02 o
  -7   2  16     2115.01     2031.56     48.45 o
  -6   2  16      341.84      327.06     16.22 o
  -5   2  16      340.06      307.16     16.16 o
  -4   2  16      114.52       85.35      8.41 o
  -3   2  16      908.36      911.87     29.42 o
  -2   2  16       20.88       36.60      7.35 o
  -1   2  16     2203.29     2154.70     39.93 o
   0   2  16      912.94      864.02     38.34 o
   1   2  16      142.80      171.84     15.53 o
   2   2  16        2.53       11.65      8.96 o
   3   2  16      736.96      748.23     29.78 o
   4   2  16       86.95       87.50     14.63 o
   5   2  16      360.67      365.98     25.34 o
   6   2  16        0.93        5.92     10.54 o
   7   2  16       68.89       69.98     14.08 o
   8   2  16        2.21       14.25     11.15 o
   9   2  16       91.45       96.27     22.55 o
  10   2  16       86.95       79.67     16.35 o
  11   2  16      304.83      329.44     27.08 o
  12   2  16        1.50       -6.14     22.90 o
  13   2  16       10.83       12.07     13.27 o
  14   2  16        2.25      -11.99     11.99 o
  15   2  16        5.76        0.24     13.35 o
  16   2  16        0.26       25.57     23.83 o
 -26   3  16       68.39       86.78     37.25 o
 -25   3  16      124.38      157.35     29.29 o
 -24   3  16       50.35       62.38     22.11 o
 -23   3  16        1.84       50.59     22.80 o
 -22   3  16      121.17      188.80     30.04 o
 -21   3  16      105.58      112.36     30.32 o
 -20   3  16       52.36       56.79     21.55 o
 -19   3  16      375.35      356.19     27.11 o
 -18   3  16      857.15      816.85     39.00 o
 -17   3  16      130.10      135.93     14.78 o
 -16   3  16      516.15      525.46     24.64 o
 -15   3  16      243.67      207.35     16.59 o
 -14   3  16        1.23       -6.24     11.20 o
 -13   3  16       26.56       28.44     13.58 o
 -12   3  16      268.43      289.33     20.81 o
 -11   3  16      825.92      792.52     32.93 o
 -10   3  16      667.86      624.22     29.11 o
  -9   3  16      691.78      685.46     26.67 o
  -8   3  16      677.27      681.42     29.86 o
  -7   3  16      336.85      336.85     20.71 o
  -6   3  16      124.94      138.73     14.68 o
  -5   3  16        1.17       23.18      8.89 o
  -4   3  16     1167.48     1117.99     32.28 o
  -3   3  16      144.69      172.50     13.54 o
  -2   3  16      805.79      813.40     30.30 o
  -1   3  16       62.26       74.39     14.32 o
   0   3  16      306.39      290.34     22.50 o
   1   3  16        5.36       15.86      9.72 o
   2   3  16     1135.82     1120.53     36.15 o
   3   3  16       68.34       67.38     11.92 o
   4   3  16        2.54        4.52     10.23 o
   5   3  16        9.32       26.73     10.24 o
   6   3  16       95.21      101.82     14.21 o
   7   3  16        2.72       15.24      9.00 o
   8   3  16      104.93      118.31     14.87 o
   9   3  16       32.70       64.81     12.85 o
  10   3  16       94.33       92.26     17.11 o
  11   3  16        7.37       24.07     12.31 o
  12   3  16       48.52       15.93     15.39 o
  13   3  16       18.57       19.80     13.49 o
  14   3  16       79.67       48.05     23.96 o
  15   3  16       16.74       21.86     15.92 o
  16   3  16        1.83       -2.69     21.17 o
  17   3  16        0.77       19.22     25.91 o
 -24   4  16        1.14        9.30     18.56 o
 -23   4  16       14.25       52.02     23.09 o
 -22   4  16        0.20      -13.85     16.59 o
 -21   4  16        8.69       21.12     16.83 o
 -20   4  16        2.54       18.94     11.21 o
 -19   4  16       25.96       45.44     14.14 o
 -18   4  16        2.72       32.05     14.23 o
 -17   4  16      102.36      137.23     18.62 o
 -16   4  16       67.20       39.85     12.26 o
 -15   4  16       50.29       50.38     14.90 o
 -14   4  16       92.73      136.26     17.78 o
 -13   4  16       67.75       73.35     12.89 o
 -12   4  16       88.17      140.44     14.87 o
 -11   4  16       94.17       95.63     14.45 o
 -10   4  16        8.77       33.22     10.62 o
  -9   4  16      151.86      111.08     17.64 o
  -8   4  16       97.30       87.21     16.84 o
  -7   4  16       25.24       39.56     13.94 o
  -6   4  16      168.70      178.59     19.72 o
  -5   4  16      112.92      135.06     22.05 o
  -4   4  16      190.03      222.41     21.57 o
  -3   4  16       47.98       38.43     10.88 o
  -2   4  16       43.86       63.59     14.49 o
  -1   4  16       55.84       63.72     15.03 o
   0   4  16       37.57       58.91     11.51 o
   1   4  16       45.14       53.53     11.72 o
   2   4  16        6.56       26.39     10.06 o
   3   4  16        7.98       14.99      8.39 o
   4   4  16      114.83      100.88     14.54 o
   5   4  16      310.56      233.17     19.57 o
   6   4  16       40.78       63.87     11.92 o
   7   4  16        4.19       -2.25     11.48 o
   8   4  16      151.00      187.31     18.01 o
   9   4  16        9.04       28.52     12.70 o
  10   4  16        1.55        4.96     13.31 o
  11   4  16        0.76       20.01     12.97 o
  12   4  16       21.02       99.16     25.23 o
  13   4  16        0.34       -3.02     16.73 o
  14   4  16        0.06       42.94     34.29 o
  15   4  16        2.02       -6.41     21.15 o
 -23   5  16       12.74       47.46     29.71 o
 -22   5  16      224.04      291.45     36.55 o
 -21   5  16      120.94      105.56     24.23 o
 -20   5  16      378.93      426.06     33.22 o
 -19   5  16      158.38      194.43     36.20 o
 -18   5  16      169.38      161.46     21.89 o
 -17   5  16       21.36       56.55     16.73 o
 -16   5  16     1036.75     1012.81     46.63 o
 -15   5  16      214.58      273.99     26.07 o
 -14   5  16      431.60      464.94     31.28 o
 -13   5  16      482.70      451.44     30.54 o
 -12   5  16      112.53      162.45     19.57 o
 -11   5  16       11.22       36.62     13.42 o
 -10   5  16     1462.86     1564.82     79.07 o
  -9   5  16       39.64       69.62     17.15 o
  -8   5  16      376.65      343.65     47.33 o
  -7   5  16        4.73       18.25     22.52 o
  -6   5  16       75.45      101.12     19.86 o
  -5   5  16       95.14      145.57     23.72 o
  -4   5  16     2918.58     2869.86     71.25 o
  -3   5  16       34.60       47.95     18.09 o
  -2   5  16      187.85      178.70     32.77 o
  -1   5  16       37.42       52.67     10.76 o
   0   5  16       38.00       41.08     12.55 o
   1   5  16      146.18      153.66     16.24 o
   2   5  16      325.10      306.62     25.72 o
   3   5  16      204.63      220.25     23.77 o
   4   5  16     1003.27      921.28     42.66 o
   5   5  16       12.82       20.28     17.35 o
   6   5  16       87.11       75.08     16.02 o
   7   5  16       60.34       92.47     22.28 o
   8   5  16      494.53      598.38     84.50 o
   9   5  16        0.22       47.72     67.51 o
  10   5  16       15.89       16.28     20.83 o
  11   5  16        9.75       26.89     18.53 o
  12   5  16       95.26       85.40     22.39 o
 -21   6  16      261.80      296.37     55.05 o
 -20   6  16        2.19       65.34     32.60 o
 -19   6  16      521.86      470.75     44.39 o
 -18   6  16       32.85       81.07     23.92 o
 -17   6  16      148.51      129.74     33.78 o
 -16   6  16        0.31       58.33     28.67 o
 -15   6  16      180.24      169.51     28.17 o
 -14   6  16       53.75      127.09     27.76 o
 -13   6  16      771.83      753.54     52.95 o
 -12   6  16      132.84      133.12     26.18 o
 -11   6  16       30.85       21.54     16.37 o
 -10   6  16       28.11       44.77     21.47 o
  -9   6  16      341.85      383.48     38.52 o
  -8   6  16       47.65       42.15     17.51 o
  -7   6  16      957.81      910.90     50.47 o
  -6   6  16       99.70      141.00     32.03 o
  -5   6  16        1.59      -12.39     12.39 o
  -4   6  16       73.98       67.99     17.64 o
  -3   6  16      176.17      129.21     27.56 o
  -2   6  16        1.70       29.22     17.40 o
  -1   6  16      626.67      616.88     43.46 o
   0   6  16       87.95       63.66     18.92 o
   1   6  16      219.69      192.26     63.70 o
   2   6  16        6.93      -12.29     20.75 o
   3   6  16      159.74      190.60     61.26 o
   4   6  16       23.48       35.10     18.85 o
   5   6  16       76.95       96.34     22.72 o
   6   6  16        3.16       28.02     18.87 o
   7   6  16      138.77      186.54     30.17 o
   8   6  16        2.32       15.05     29.44 o
   9   6  16       28.90       33.36     18.79 o
  10   6  16       11.34       33.68     29.85 o
 -14   7  16       29.96       75.94     35.97 o
 -13   7  16        1.31       19.97     27.38 o
 -12   7  16      201.33      287.46     37.14 o
 -11   7  16      425.55      425.24     42.88 o
 -10   7  16        1.32       33.61     19.98 o
  -9   7  16      292.92      373.89     39.96 o
  -8   7  16        8.50       21.90     17.01 o
  -7   7  16       12.09       -7.15     18.58 o
  -6   7  16       19.94       15.12     43.21 o
  -5   7  16      347.51      433.64     59.78 o
  -4   7  16       25.69       31.40     29.56 o
  -3   7  16      308.83      367.67     58.26 o
  -2   7  16       39.63       77.38     35.20 o
  -1   7  16       17.63       31.41     28.60 o
   0   7  16        1.12       53.24     29.39 o
   1   7  16      247.17      272.10     51.02 o
   2   7  16       41.21       84.14     37.53 o
   3   7  16      130.33      159.74     44.91 o
 -26   1  17       52.87       44.19     21.85 o
 -25   1  17        0.33        6.68     16.93 o
 -24   1  17       31.90       53.72     35.90 o
 -23   1  17      314.29      331.71     35.64 o
 -22   1  17      115.26      178.15     34.60 o
 -21   1  17     1201.22     1227.38     64.03 o
 -20   1  17      112.25      125.17     25.39 o
 -19   1  17       13.22       15.93     10.91 o
 -18   1  17       64.93       81.70     18.59 o
 -17   1  17      309.92      311.21     22.90 o
 -16   1  17       23.87       81.00     12.90 o
 -15   1  17     1911.14     1923.15     35.32 o
 -14   1  17     1164.38     1128.71     36.33 o
 -13   1  17      422.57      451.18     23.20 o
 -12   1  17       80.21      101.34     12.50 o
 -11   1  17       67.17       88.61     11.91 o
 -10   1  17      109.77      129.57     14.19 o
  -9   1  17      590.68      637.87     25.20 o
  -8   1  17      371.65      402.90     20.37 o
  -7   1  17      264.30      313.37     17.84 o
  -6   1  17       39.28       54.19      8.84 o
  -5   1  17      753.04      666.43     27.88 o
  -4   1  17      189.27      183.62     14.95 o
  -3   1  17     1783.90     1742.27     41.79 o
  -2   1  17      362.86      330.44     19.02 o
  -1   1  17      337.06      340.00     13.92 o
   0   1  17        5.55       16.55      8.48 o
   1   1  17     3177.78     3229.92     49.56 o
   2   1  17      167.31      175.04     12.85 o
   3   1  17      583.67      644.25     31.47 o
   4   1  17       80.54       64.19     11.86 o
   5   1  17      120.89      118.73     29.07 o
   6   1  17      115.30      116.90     16.73 o
   7   1  17      419.35      444.30     28.02 o
   8   1  17        1.82       13.21     10.92 o
   9   1  17      229.91      253.02     23.09 o
  10   1  17       24.56       15.94     10.90 o
  11   1  17      161.46      134.91     25.25 o
  12   1  17       11.28       21.12     14.10 o
  13   1  17       76.15      127.34     50.82 o
  14   1  17       15.05       11.45     15.43 o
  15   1  17      212.58      258.60     36.45 o
  16   1  17        5.22       30.92     27.06 o
 -26   2  17       13.82       30.87     18.87 o
 -25   2  17       48.04       74.82     25.20 o
 -24   2  17      320.01      312.42     36.99 o
 -23   2  17       35.92       58.03     19.02 o
 -22   2  17       82.28      118.66     23.50 o
 -21   2  17       33.32       72.91     21.22 o
 -20   2  17      111.49      126.67     18.05 o
 -19   2  17       27.05       50.14     13.62 o
 -18   2  17      427.06      456.20     28.63 o
 -17   2  17       30.24       26.29      9.06 o
 -16   2  17      300.32      262.74     18.10 o
 -15   2  17      156.29      147.16     14.06 o
 -14   2  17      223.62      203.17     16.11 o
 -13   2  17       11.13       22.52      9.89 o
 -12   2  17     1464.27     1398.15     38.83 o
 -11   2  17      249.94      228.60     17.08 o
 -10   2  17       92.00      104.39     13.71 o
  -9   2  17       23.55       19.83      8.34 o
  -8   2  17      743.39      717.95     26.69 o
  -7   2  17      147.58      176.81     15.61 o
  -6   2  17     1117.85     1093.88     35.15 o
  -5   2  17      278.15      245.31     16.97 o
  -4   2  17      208.61      198.87     18.64 o
  -3   2  17        2.18        9.51      6.50 o
  -2   2  17     1856.45     1711.38     28.37 o
  -1   2  17       58.08       89.45     20.93 o
   0   2  17      823.29      809.29     35.46 o
   1   2  17       15.85       19.30      8.82 o
   2   2  17       75.16       81.36     13.22 o
   3   2  17       35.70       41.09     10.25 o
   4   2  17      557.69      535.72     26.25 o
   5   2  17        9.13       24.55     11.79 o
   6   2  17      264.29      282.06     36.98 o
   7   2  17       60.03       46.95     11.80 o
   8   2  17       38.70       45.37     15.44 o
   9   2  17       11.41       29.62     12.04 o
  10   2  17       99.18      114.83     19.13 o
  11   2  17        0.64       12.04     12.08 o
  12   2  17       78.73       34.05     13.56 o
  13   2  17        0.45        7.33     18.83 o
  14   2  17        3.78       17.45     17.27 o
  15   2  17        0.00       39.77     27.88 o
  16   2  17        0.48        5.55     19.43 o
 -25   3  17       41.78       92.49     24.76 o
 -24   3  17       18.31       24.14     16.28 o
 -23   3  17      243.45      228.62     32.55 o
 -22   3  17      351.72      326.91     37.10 o
 -21   3  17        0.93       10.15     17.54 o
 -20   3  17      529.75      527.42     33.61 o
 -19   3  17      295.70      328.25     26.68 o
 -18   3  17        3.08        5.22     10.66 o
 -17   3  17     1366.66     1204.80     47.73 o
 -16   3  17      763.16      816.06     31.31 o
 -15   3  17      234.07      199.04     16.66 o
 -14   3  17      757.76      775.64     30.11 o
 -13   3  17      183.89      184.44     17.95 o
 -12   3  17       66.92       75.73     12.72 o
 -11   3  17       25.33       15.82      8.75 o
 -10   3  17     1870.80     1837.10     44.23 o
  -9   3  17       65.56       83.06     12.26 o
  -8   3  17     1185.77     1215.12     40.28 o
  -7   3  17       10.82       35.39      9.79 o
  -6   3  17      369.27      362.96     21.18 o
  -5   3  17       68.35       63.99     10.74 o
  -4   3  17      923.16      901.27     45.04 o
  -3   3  17       32.58       69.87     16.97 o
  -2   3  17      123.68      169.43     16.11 o
  -1   3  17       72.29       59.05     13.16 o
   0   3  17       13.71       15.81     11.24 o
   1   3  17      178.43      188.67     17.22 o
   2   3  17      912.16      916.43     33.86 o
   3   3  17      215.93      224.39     17.82 o
   4   3  17      474.66      439.16     24.82 o
   5   3  17       35.07       36.92     11.17 o
   6   3  17      149.02      138.83     15.70 o
   7   3  17        1.53        3.45      9.10 o
   8   3  17      400.63      346.55     23.68 o
   9   3  17        3.35       16.94     12.36 o
  10   3  17       49.39       58.18     13.25 o
  11   3  17        8.55       25.75     11.04 o
  12   3  17        7.52       -2.20     10.25 o
  13   3  17        1.74       20.45     12.14 o
  14   3  17      111.48      131.00     33.68 o
  15   3  17       75.13       72.52     21.76 o
 -24   4  17        5.27        9.93     28.64 o
 -23   4  17      116.85       86.66     25.67 o
 -22   4  17       58.10       54.71     21.58 o
 -21   4  17      100.17       80.21     22.45 o
 -20   4  17       15.11       32.74     15.38 o
 -19   4  17      850.53      821.89     42.22 o
 -18   4  17       18.29       25.74     13.29 o
 -17   4  17      645.44      613.05     35.66 o
 -16   4  17      114.10      113.04     17.71 o
 -15   4  17      348.52      372.31     27.81 o
 -14   4  17       12.36       25.16     14.30 o
 -13   4  17     2594.46     2521.97     54.06 o
 -12   4  17      138.77      151.63     17.44 o
 -11   4  17     1661.23     1577.32     47.42 o
 -10   4  17      107.99      117.12     14.95 o
  -9   4  17        0.96       18.72     12.19 o
  -8   4  17        0.57       15.04     16.58 o
  -7   4  17     2274.73     2216.80     53.71 o
  -6   4  17       66.30       56.16     19.96 o
  -5   4  17     1133.95     1164.08     64.00 o
  -4   4  17      245.39      222.42     21.55 o
  -3   4  17       23.67       45.06     12.43 o
  -2   4  17      367.41      352.74     26.19 o
  -1   4  17     2116.74     2112.24     60.49 o
   0   4  17        1.91       14.31     10.37 o
   1   4  17      900.37      883.95     33.45 o
   2   4  17       34.63       24.48      9.95 o
   3   4  17       23.96       37.80     10.83 o
   4   4  17        1.94       36.38     11.34 o
   5   4  17      659.78      688.20     44.55 o
   6   4  17        0.36        0.86     10.83 o
   7   4  17      519.92      604.18     30.36 o
   8   4  17        5.28       25.27     10.84 o
   9   4  17       44.20       63.22     13.25 o
  10   4  17       20.89       11.44     16.03 o
  11   4  17      345.08      327.46     38.18 o
  12   4  17        4.29       45.11     18.87 o
  13   4  17      214.45      181.43     41.93 o
  14   4  17        0.74       58.99     28.01 o
  15   4  17       23.55       38.65     32.40 o
 -23   5  17       10.69       -5.64     19.01 o
 -22   5  17       35.99       54.06     31.16 o
 -21   5  17       26.49       64.77     21.78 o
 -20   5  17       44.04       57.50     15.75 o
 -19   5  17       17.43       22.26     11.84 o
 -18   5  17      159.47      156.55     22.81 o
 -17   5  17      116.36      143.75     24.33 o
 -16   5  17      791.69      746.71     53.24 o
 -15   5  17      132.24      130.08     20.02 o
 -14   5  17      239.20      233.20     23.74 o
 -13   5  17        3.62       28.11     13.38 o
 -12   5  17      125.94      164.66     19.68 o
 -11   5  17       68.50      109.62     16.00 o
 -10   5  17     1202.32     1271.38     90.76 o
  -9   5  17      248.05      300.26     47.41 o
  -8   5  17        1.96       16.89     20.96 o
  -7   5  17       31.09       52.55     27.21 o
  -6   5  17        4.69       13.64     26.90 o
  -5   5  17      477.90      491.06     38.85 o
  -4   5  17     2165.18     2076.79     75.65 o
  -3   5  17       10.87       50.06     16.47 o
  -2   5  17        1.24       17.27     10.82 o
  -1   5  17        5.11       16.16      9.90 o
   0   5  17       19.40       16.21      8.77 o
   1   5  17        1.92       13.97     18.11 o
   2   5  17      476.52      544.13     48.55 o
   3   5  17       45.92       95.02     17.37 o
   4   5  17       75.48       80.04     16.93 o
   5   5  17       14.56       29.52     15.16 o
   6   5  17       28.86       41.52     14.26 o
   7   5  17       25.24       43.39     39.15 o
   8   5  17        1.80        8.95     14.58 o
   9   5  17        2.26       -6.01     17.54 o
  10   5  17       69.52       65.22     22.13 o
  11   5  17        8.25        3.32     23.35 o
 -21   6  17       69.61       47.17     26.53 o
 -20   6  17      138.56      111.18     37.15 o
 -19   6  17        2.20       54.37     22.14 o
 -18   6  17      307.66      358.86     32.03 o
 -17   6  17      335.93      363.70     30.85 o
 -16   6  17        0.25       31.71     21.27 o
 -15   6  17       43.72       66.50     21.94 o
 -14   6  17      352.98      385.15     40.27 o
 -13   6  17        9.92       39.86     19.10 o
 -12   6  17      770.29      822.83     59.80 o
 -11   6  17      129.90      170.24     36.72 o
 -10   6  17      109.66      158.65     27.21 o
  -9   6  17        9.28       45.71     19.26 o
  -8   6  17      106.46      163.51     26.67 o
  -7   6  17        0.24       28.04     24.28 o
  -6   6  17      269.97      281.65     25.99 o
  -5   6  17      201.87      187.33     25.30 o
  -4   6  17       68.37       67.45     17.39 o
  -3   6  17        7.48      -13.76     17.04 o
  -2   6  17      482.71      440.65     37.96 o
  -1   6  17       77.20       75.52     32.00 o
   0   6  17      573.50      589.17     59.07 o
   1   6  17        3.20       56.70     20.70 o
   2   6  17      114.88      116.25     23.87 o
   3   6  17       77.46       74.73     21.33 o
   4   6  17      248.05      284.99     35.45 o
   5   6  17       28.60       36.29     18.12 o
   6   6  17      320.94      333.66     46.16 o
   7   6  17        5.61       25.97     17.07 o
   8   6  17       20.37       27.93     22.97 o
   9   6  17       17.42       20.50     20.05 o
 -12   7  17      102.67      146.87     39.27 o
 -11   7  17       96.38       79.63     24.80 o
 -10   7  17       56.78       53.86     20.93 o
  -9   7  17      245.54      222.88     32.45 o
  -8   7  17      118.75      123.65     26.29 o
  -7   7  17        0.05        9.17     18.46 o
  -6   7  17        1.19       40.91     27.24 o
  -5   7  17       57.72       73.05     33.49 o
  -4   7  17        8.45       92.06     37.47 o
  -3   7  17      175.32      209.25     45.88 o
  -2   7  17       70.68       40.76     25.22 o
  -1   7  17        0.06        4.61     27.11 o
   0   7  17       46.90       64.26     32.59 o
   1   7  17       28.19       66.57     34.94 o
 -26   0  18      512.23      528.00     69.40 o
 -25   0  18      164.27      200.42     45.30 o
 -24   0  18      966.42      920.34     84.93 o
 -23   0  18       53.21      100.92     38.60 o
 -22   0  18     1280.46     1211.64     91.65 o
 -21   0  18      674.40      642.05     66.38 o
 -20   0  18      106.62      122.60     33.15 o
 -19   0  18      770.29      815.80     72.08 o
 -18   0  18     1231.15     1217.97     85.35 o
 -17   0  18       26.44       69.16     31.79 o
 -16   0  18     3012.70     3033.42     65.82 o
 -15   0  18        2.13        2.46     11.09 o
 -14   0  18      469.46      457.72     33.50 o
 -13   0  18      120.77      105.38     20.13 o
 -12   0  18     3394.58     3431.52     85.97 o
 -11   0  18      470.20      477.66     45.12 o
 -10   0  18      113.24      114.38     31.77 o
  -9   0  18      157.28      148.24     29.33 o
  -8   0  18      761.24      809.25     55.09 o
  -7   0  18       19.70       42.33     14.55 o
  -6   0  18     2315.84     2241.85     64.46 o
  -5   0  18        1.40       23.21     35.12 o
  -4   0  18     4238.28     4062.60     84.89 o
  -3   0  18        3.99        0.00     10.29 o
  -2   0  18      211.96      225.04     27.02 o
  -1   0  18      325.88      331.86     21.86 o
   0   0  18     1029.71     1144.87     62.46 o
   1   0  18      456.87      431.53     28.28 o
   2   0  18      701.16      735.90     47.11 o
   3   0  18      113.98      107.75     22.65 o
   4   0  18      155.00      142.23     18.02 o
   5   0  18        1.24        4.42     14.89 o
   6   0  18      611.54      624.20     63.10 o
   7   0  18       69.79       56.07     30.10 o
   8   0  18      129.39      169.78     40.26 o
   9   0  18        1.56       52.08     24.33 o
  10   0  18      140.50      157.98     39.50 o
  11   0  18       13.74       49.40     26.63 o
  12   0  18       54.96      158.78     41.12 o
  13   0  18        0.12        5.52     19.93 o
  14   0  18      201.79      225.01     52.25 o
 -26   1  18        1.72       21.58     21.92 o
 -25   1  18      289.62      296.33     37.18 o
 -24   1  18      120.72      154.92     31.96 o
 -23   1  18      241.22      226.24     32.22 o
 -22   1  18      432.46      490.67     43.24 o
 -21   1  18     1699.51     1679.38     74.56 o
 -20   1  18       94.89      132.63     25.96 o
 -19   1  18     1462.95     1477.60     49.11 o
 -18   1  18        1.93       23.27     11.64 o
 -17   1  18      114.64      103.21     13.95 o
 -16   1  18      129.83      152.97     14.57 o
 -15   1  18       78.45       94.80     12.51 o
 -14   1  18      174.68      154.75     15.65 o
 -13   1  18     1016.11     1025.94     34.48 o
 -12   1  18      106.81      108.06     12.86 o
 -11   1  18      396.70      363.58     21.10 o
 -10   1  18      157.64      155.72     14.48 o
  -9   1  18     2038.60     1944.83     44.33 o
  -8   1  18        0.78        8.06      8.47 o
  -7   1  18      315.79      298.20     17.92 o
  -6   1  18        0.21        6.33      7.07 o
  -5   1  18      309.14      319.60     20.09 o
  -4   1  18       19.11       32.61      9.96 o
  -3   1  18     3303.83     3294.68     58.91 o
  -2   1  18      140.63      151.28     14.58 o
  -1   1  18     2578.56     2467.30     34.67 o
   0   1  18      187.07      202.47     13.22 o
   1   1  18       47.88       67.81     14.21 o
   2   1  18      229.52      235.03     19.89 o
   3   1  18      599.67      630.29     32.79 o
   4   1  18       66.61       70.43     12.95 o
   5   1  18       43.58       46.80     13.19 o
   6   1  18        4.78       15.95     10.40 o
   7   1  18      112.89      152.70     19.55 o
   8   1  18       36.02       63.47     14.19 o
   9   1  18      207.21      271.22     32.95 o
  10   1  18       12.49       30.42     18.96 o
  11   1  18       34.64       65.38     21.51 o
  12   1  18        0.21       18.27     15.80 o
  13   1  18       11.30       40.60     19.92 o
  14   1  18        1.20       -1.47     32.86 o
  15   1  18       81.29       76.57     29.75 o
 -26   2  18       82.78      118.63     38.65 o
 -25   2  18      406.63      394.26     57.16 o
 -24   2  18       70.25       62.17     19.82 o
 -23   2  18      261.00      265.77     33.72 o
 -22   2  18        9.07      -10.97     14.58 o
 -21   2  18       25.71       -4.96     20.64 o
 -20   2  18       31.34       45.38     12.80 o
 -19   2  18      944.65      906.10     40.45 o
 -18   2  18       46.55       60.43     13.33 o
 -17   2  18      343.30      352.84     21.55 o
 -16   2  18       91.85      105.55     12.93 o
 -15   2  18       16.70       13.20      8.20 o
 -14   2  18       38.01       21.84      9.24 o
 -13   2  18      316.23      312.22     19.74 o
 -12   2  18       96.76      131.12     13.98 o
 -11   2  18     1117.24     1145.96     35.79 o
 -10   2  18      632.49      681.86     27.19 o
  -9   2  18       10.75       -0.51      6.98 o
  -8   2  18       24.27       43.75      9.48 o
  -7   2  18      674.28      658.83     28.88 o
  -6   2  18        0.30       11.13      7.01 o
  -5   2  18      732.54      679.20     27.90 o
  -4   2  18      336.02      366.73     38.76 o
  -3   2  18       26.88       35.22     12.96 o
  -2   2  18        1.44       18.40      9.77 o
  -1   2  18     1332.06     1389.74     46.97 o
   0   2  18       52.23       77.63     13.63 o
   1   2  18      463.93      580.09     27.36 o
   2   2  18       33.98       34.10     10.78 o
   3   2  18        1.88       26.77     16.17 o
   4   2  18      308.30      263.76     19.75 o
   5   2  18      706.24      664.83     35.39 o
   6   2  18        1.55       10.96     16.45 o
   7   2  18      291.68      325.11     26.11 o
   8   2  18       17.14       34.60     13.44 o
   9   2  18       24.57       21.86     21.05 o
  10   2  18        9.62       23.93     13.16 o
  11   2  18       70.04       72.34     16.25 o
  12   2  18        1.00       25.73     15.28 o
  13   2  18      106.95      124.38     30.09 o
  14   2  18        2.66       24.37     25.44 o
  15   2  18        0.59      -25.39     25.39 o
 -25   3  18        9.84       27.07     25.36 o
 -24   3  18        9.62        5.74     15.52 o
 -23   3  18        2.28       55.50     23.28 o
 -22   3  18      750.73      747.30     53.05 o
 -21   3  18       53.82       63.90     16.18 o
 -20   3  18      231.79      213.15     23.32 o
 -19   3  18      103.38      115.60     17.41 o
 -18   3  18      122.54       90.14     12.84 o
 -17   3  18        8.64       15.96      9.18 o
 -16   3  18     1116.82     1032.96     35.74 o
 -15   3  18      185.34      211.50     17.98 o
 -14   3  18     1034.22      989.57     34.55 o
 -13   3  18     1253.19     1152.70     42.45 o
 -12   3  18      156.34      145.29     16.88 o
 -11   3  18      230.69      230.48     18.09 o
 -10   3  18      326.87      353.57     21.27 o
  -9   3  18       24.33       44.70     13.96 o
  -8   3  18      686.34      644.89     29.68 o
  -7   3  18      392.86      333.86     22.94 o
  -6   3  18      162.32      162.48     22.05 o
  -5   3  18        4.39       17.63     13.72 o
  -4   3  18      730.85      726.76     43.56 o
  -3   3  18      104.68      131.08     17.64 o
  -2   3  18     1305.31     1394.71     48.61 o
  -1   3  18       31.69       60.12     15.33 o
   0   3  18        2.06       12.78      8.94 o
   1   3  18        0.01        9.54      8.98 o
   2   3  18      359.52      380.29     23.81 o
   3   3  18       12.63       23.83     13.06 o
   4   3  18       94.26      120.05     14.77 o
   5   3  18       73.12       94.16     14.43 o
   6   3  18       18.41       34.53      9.84 o
   7   3  18       35.63       78.40     14.14 o
   8   3  18      257.93      256.19     21.34 o
   9   3  18       40.17       69.19     15.57 o
  10   3  18      116.23      150.25     22.78 o
  11   3  18       39.96       31.74     15.62 o
  12   3  18        3.24        1.86     12.38 o
  13   3  18        7.65       -1.18     23.92 o
  14   3  18        9.45        9.50     21.02 o
  15   3  18        2.73       62.62     33.34 o
 -24   4  18       52.84      113.04     38.51 o
 -23   4  18       35.09       46.62     19.94 o
 -22   4  18       28.19       18.83     24.74 o
 -21   4  18        0.20       -7.62     12.90 o
 -20   4  18      109.58       62.82     17.08 o
 -19   4  18       12.93       27.61     19.12 o
 -18   4  18        4.71       18.50     12.85 o
 -17   4  18      121.69      146.48     20.54 o
 -16   4  18        4.69       27.70     12.58 o
 -15   4  18      304.27      313.15     26.39 o
 -14   4  18      251.68      218.99     18.14 o
 -13   4  18       66.16       83.35     12.95 o
 -12   4  18      150.75      161.83     17.97 o
 -11   4  18       33.82       45.23     12.52 o
 -10   4  18        3.08       11.44     10.54 o
  -9   4  18      247.80      222.71     22.98 o
  -8   4  18       48.62       59.63     37.63 o
  -7   4  18      120.05      163.77     57.39 o
  -6   4  18      208.03      193.19     27.30 o
  -5   4  18      161.40      190.16     31.94 o
  -4   4  18      135.50      120.14     16.77 o
  -3   4  18        0.34       10.45     14.87 o
  -2   4  18        8.66       56.72     15.75 o
  -1   4  18      232.67      268.20     24.87 o
   0   4  18        4.43       21.58      9.76 o
   1   4  18       55.07       68.19     13.63 o
   2   4  18       47.81       46.69     13.69 o
   3   4  18      125.74      127.47     15.63 o
   4   4  18        0.03       32.24     12.79 o
   5   4  18       38.80       59.78     13.34 o
   6   4  18        0.04       11.71     10.98 o
   7   4  18       21.45       44.68     12.40 o
   8   4  18        0.45       19.40     10.38 o
   9   4  18        5.83       -1.67     12.23 o
  10   4  18       28.41       57.97     22.93 o
  11   4  18       47.72       71.43     22.94 o
  12   4  18        5.21      -19.97     19.97 o
  13   4  18        0.32       27.01     28.57 o
  14   4  18        1.68       53.58     35.88 o
 -23   5  18       63.21       88.03     34.95 o
 -22   5  18       20.43       27.09     23.18 o
 -21   5  18       21.09       55.43     19.22 o
 -20   5  18      232.75      288.50     28.78 o
 -19   5  18        1.37       48.48     16.87 o
 -18   5  18       59.23       33.35     14.31 o
 -17   5  18        0.03       -5.73     11.94 o
 -16   5  18       70.99       87.53     19.37 o
 -15   5  18       27.28       41.54     28.74 o
 -14   5  18      876.28      890.93     42.72 o
 -13   5  18       21.06       27.86     12.37 o
 -12   5  18      113.16      102.02     38.30 o
 -11   5  18        8.14       25.80     15.10 o
 -10   5  18      812.75      751.49     73.39 o
  -9   5  18      310.87      328.38     53.46 o
  -8   5  18     1070.88     1085.80     85.17 o
  -7   5  18       51.11      -14.52     20.32 o
  -6   5  18        1.15        1.94     13.27 o
  -5   5  18       22.68       48.21     14.59 o
  -4   5  18       96.75      169.45     22.09 o
  -3   5  18       12.21       36.57     14.79 o
  -2   5  18      439.77      449.71     31.37 o
  -1   5  18       20.62       29.72     10.42 o
   0   5  18      421.66      329.91     27.06 o
   1   5  18       12.83       23.88     14.88 o
   2   5  18      565.59      573.52     35.49 o
   3   5  18        4.78       23.66     13.55 o
   4   5  18      341.54      334.65     28.36 o
   5   5  18       27.43       37.44     13.80 o
   6   5  18        8.64       15.56     17.98 o
   7   5  18       28.24       37.85     20.22 o
   8   5  18       20.98       46.69     23.01 o
   9   5  18        0.30       10.94     16.17 o
  10   5  18       88.22      110.50     34.33 o
 -21   6  18        2.62        3.21     20.16 o
 -20   6  18       30.08       84.40     34.17 o
 -19   6  18       44.21       43.41     25.84 o
 -18   6  18       15.24       52.70     31.44 o
 -17   6  18      432.10      484.79     46.03 o
 -16   6  18       34.84       39.27     18.02 o
 -15   6  18       20.43       -0.08     28.95 o
 -14   6  18       16.93       32.90     24.09 o
 -13   6  18      182.21      169.09     30.32 o
 -12   6  18        0.85       -1.18     25.29 o
 -11   6  18      447.36      447.00     43.05 o
 -10   6  18        0.60        5.69     45.69 o
  -9   6  18       11.60       58.59     30.41 o
  -8   6  18        0.13        6.08     13.09 o
  -7   6  18      397.89      413.83     55.01 o
  -6   6  18       19.97       61.56     28.33 o
  -5   6  18      439.40      475.44     39.87 o
  -4   6  18        0.21       -4.05     13.55 o
  -3   6  18      105.16       44.75     33.57 o
  -2   6  18       11.45        5.73     15.45 o
  -1   6  18      151.15      144.37     25.97 o
   0   6  18        3.68       24.57     17.57 o
   1   6  18      117.80      148.67     26.22 o
   2   6  18       12.31       26.47     15.06 o
   3   6  18       94.80      106.28     23.67 o
   4   6  18        2.33       -5.05     40.00 o
   5   6  18      131.51      114.03     39.81 o
   6   6  18        1.46        5.96     15.64 o
   7   6  18       80.08       65.39     31.05 o
   8   6  18        1.47      -28.91     29.36 o
  -8   7  18       11.18       51.30     31.60 o
  -7   7  18      110.67      189.11     47.18 o
  -6   7  18       27.26       71.03     34.88 o
  -5   7  18       42.56       85.04     35.66 o
  -4   7  18        0.28       -2.49     23.98 o
  -3   7  18      339.89      460.21     64.40 o
 -26   1  19       31.28      101.39     36.06 o
 -25   1  19      179.43      181.41     32.61 o
 -24   1  19      254.83      342.48     39.24 o
 -23   1  19        3.86        1.71     16.72 o
 -22   1  19        2.01       36.01     20.62 o
 -21   1  19      383.29      504.07     52.74 o
 -20   1  19       81.05      138.87     27.51 o
 -19   1  19      737.57      624.16     45.56 o
 -18   1  19      490.70      469.67     28.38 o
 -17   1  19      102.22      113.24     13.30 o
 -16   1  19        0.59       -0.12      9.72 o
 -15   1  19      153.46      149.47     16.20 o
 -14   1  19      111.03      119.11     14.57 o
 -13   1  19      603.71      587.95     27.12 o
 -12   1  19      156.61      176.21     16.53 o
 -11   1  19       45.08       39.53     10.28 o
 -10   1  19      147.33      148.03     14.82 o
  -9   1  19     3167.56     3049.02     56.73 o
  -8   1  19      259.45      265.86     18.12 o
  -7   1  19      552.96      508.17     23.19 o
  -6   1  19      182.93      155.94     14.08 o
  -5   1  19      101.94      100.38     12.94 o
  -4   1  19       50.59       77.67     12.68 o
  -3   1  19     1139.81     1137.41     43.20 o
  -2   1  19       66.36      104.86      9.37 o
  -1   1  19      266.43      362.21     24.99 o
   0   1  19        1.80        2.30      8.10 o
   1   1  19      145.08      126.15     15.94 o
   2   1  19        7.68       20.12     10.37 o
   3   1  19      529.78      518.85     38.24 o
   4   1  19       54.46       56.16     12.78 o
   5   1  19      380.74      362.80     25.86 o
   6   1  19       12.45       46.27     15.70 o
   7   1  19       44.16       52.23     19.61 o
   8   1  19        0.82       63.21     22.15 o
   9   1  19      132.62      157.26     28.97 o
  10   1  19       25.49       -2.84     18.00 o
  11   1  19       79.39       97.35     26.15 o
  12   1  19        0.30       -7.81     16.28 o
  13   1  19       12.87       14.19     23.32 o
 -25   2  19       96.58      126.12     25.23 o
 -24   2  19      345.23      364.06     40.57 o
 -23   2  19       19.33       14.58     16.16 o
 -22   2  19       31.29       41.70     18.38 o
 -21   2  19       18.58       13.76     18.57 o
 -20   2  19      184.11      146.83     18.72 o
 -19   2  19       63.46       88.89     16.63 o
 -18   2  19     2011.83     1917.45     49.15 o
 -17   2  19       17.48       21.16      8.65 o
 -16   2  19      181.08      204.03     17.16 o
 -15   2  19        3.59       15.90      8.51 o
 -14   2  19      184.08      128.32     15.60 o
 -13   2  19       49.58       54.56     10.46 o
 -12   2  19      232.86      256.20     18.77 o
 -11   2  19        0.02       15.00      8.01 o
 -10   2  19      376.39      373.98     21.60 o
  -9   2  19       38.19       28.01      9.76 o
  -8   2  19        5.48        9.24      7.55 o
  -7   2  19       75.72       77.07     12.13 o
  -6   2  19     1230.57     1218.85     38.92 o
  -5   2  19        2.56        2.97      8.30 o
  -4   2  19      608.91      584.95     25.55 o
  -3   2  19       81.08       99.89     18.86 o
  -2   2  19       18.41       24.57      9.36 o
  -1   2  19       22.84       37.90     12.57 o
   0   2  19     1103.49     1112.67     39.61 o
   1   2  19       97.00       95.13     13.87 o
   2   2  19      318.73      353.37     22.96 o
   3   2  19       39.87       18.98     17.20 o
   4   2  19        4.07       31.39     13.14 o
   5   2  19      152.37      168.20     18.31 o
   6   2  19      230.29      280.41     25.29 o
   7   2  19        3.01        5.86     12.15 o
   8   2  19      175.39      201.91     22.92 o
   9   2  19        3.98        0.32     13.30 o
  10   2  19       15.82       22.77     18.52 o
  11   2  19        0.00        2.01     30.90 o
  12   2  19       24.42       29.65     16.72 o
  13   2  19        0.81       64.35     33.86 o
  14   2  19      141.13      133.51     37.28 o
 -25   3  19        3.09       13.48     20.36 o
 -24   3  19       31.89       63.47     20.60 o
 -23   3  19        3.21        9.14     31.55 o
 -22   3  19      305.16      417.02     41.51 o
 -21   3  19       96.31      114.30     19.72 o
 -20   3  19      393.98      415.44     31.79 o
 -19   3  19       13.56       34.01     12.63 o
 -18   3  19      104.55      113.07     21.59 o
 -17   3  19      124.67       87.20     11.97 o
 -16   3  19      491.47      483.16     25.93 o
 -15   3  19       84.56      121.00     13.97 o
 -14   3  19      272.11      318.78     23.56 o
 -13   3  19       87.96       96.49     15.29 o
 -12   3  19      637.82      652.33     32.21 o
 -11   3  19      230.95      242.80     22.99 o
 -10   3  19      378.48      405.04     22.29 o
  -9   3  19      324.84      330.22     20.33 o
  -8   3  19     1041.34     1016.80     37.68 o
  -7   3  19       66.89       73.87     12.22 o
  -6   3  19       74.73       58.53     15.45 o
  -5   3  19        0.14        4.89     12.28 o
  -4   3  19      641.77      635.93     67.98 o
  -3   3  19      108.60      110.72     15.10 o
  -2   3  19     1116.37     1254.71     48.00 o
  -1   3  19       91.59      125.58     20.51 o
   0   3  19      159.23      186.58     21.59 o
   1   3  19        3.20        8.46     10.13 o
   2   3  19      159.86      130.78     15.52 o
   3   3  19       21.42       20.94     10.84 o
   4   3  19      546.61      548.07     29.31 o
   5   3  19        2.24       18.40      9.29 o
   6   3  19      238.82      230.58     20.52 o
   7   3  19        5.53       10.35     12.00 o
   8   3  19       93.84       93.49     14.73 o
   9   3  19        3.77       46.77     12.58 o
  10   3  19      170.97      201.33     23.95 o
  11   3  19       14.83       15.20     10.77 o
  12   3  19       22.68       62.79     27.77 o
  13   3  19        4.11        1.71     22.56 o
  14   3  19       41.40       52.65     27.84 o
 -24   4  19       13.29      -12.69     25.97 o
 -23   4  19      312.49      270.44     49.75 o
 -22   4  19       75.08       94.47     18.79 o
 -21   4  19      213.07      236.12     35.77 o
 -20   4  19      184.67      172.52     22.40 o
 -19   4  19      626.55      618.12     37.88 o
 -18   4  19        4.15       26.45     13.80 o
 -17   4  19     1337.01     1252.86     50.85 o
 -16   4  19      168.49      170.20     21.07 o
 -15   4  19      564.60      554.90     33.47 o
 -14   4  19      347.93      359.46     22.61 o
 -13   4  19      386.35      386.56     25.57 o
 -12   4  19       25.73       53.86     13.49 o
 -11   4  19     2803.58     2566.43     62.43 o
 -10   4  19      157.42      204.24     26.10 o
  -9   4  19      649.94      606.75     61.26 o
  -8   4  19      492.35      462.21     39.50 o
  -7   4  19      883.11      925.31     53.24 o
  -6   4  19       94.76      125.69     22.59 o
  -5   4  19     1753.41     1741.77     57.08 o
  -4   4  19      168.18      159.51     16.97 o
  -3   4  19      166.52      218.79     22.76 o
  -2   4  19       44.76       25.34     12.68 o
  -1   4  19      121.41      111.61     14.67 o
   0   4  19        8.51       21.33     11.09 o
   1   4  19      588.24      622.12     30.32 o
   2   4  19       12.32       26.99     11.36 o
   3   4  19      534.73      603.05     30.66 o
   4   4  19       18.27       45.09     14.54 o
   5   4  19      224.27      234.61     21.75 o
   6   4  19        6.46       24.99      9.59 o
   7   4  19      217.90      249.51     26.06 o
   8   4  19        1.78       -9.76     10.17 o
   9   4  19       83.43      140.79     31.03 o
  10   4  19       19.77      -17.69     27.41 o
  11   4  19       54.02       60.61     29.18 o
  12   4  19        0.90       35.83     28.27 o
  13   4  19       78.98      101.33     36.58 o
 -22   5  19       53.36       37.35     27.53 o
 -21   5  19       49.92       71.87     19.97 o
 -20   5  19      137.21      110.11     23.03 o
 -19   5  19       56.64       78.67     21.11 o
 -18   5  19        1.34       12.01     13.67 o
 -17   5  19       34.88       57.23     14.25 o
 -16   5  19       58.06       75.84     17.12 o
 -15   5  19       78.56       74.92     20.71 o
 -14   5  19      299.26      333.80     36.46 o
 -13   5  19       68.08       72.43     19.97 o
 -12   5  19        0.10       31.71     30.24 o
 -11   5  19        5.72       14.18     16.70 o
 -10   5  19       55.77       75.26     33.41 o
  -9   5  19      125.88      148.62     39.84 o
  -8   5  19      552.58      648.82     67.38 o
  -7   5  19       17.53       63.44     19.47 o
  -6   5  19        9.44       16.09     15.26 o
  -5   5  19        7.73        7.25     12.28 o
  -4   5  19      233.03      234.76     23.98 o
  -3   5  19      215.81      230.77     24.63 o
  -2   5  19      122.01      145.46     20.01 o
  -1   5  19      106.90      142.06     24.16 o
   0   5  19      194.52      162.50     20.91 o
   1   5  19        3.41       26.84     14.52 o
   2   5  19      240.42      260.98     26.21 o
   3   5  19        0.56       26.90     13.28 o
   4   5  19       70.70      101.73     18.28 o
   5   5  19        3.23       20.98     12.99 o
   6   5  19      157.14      159.79     28.57 o
   7   5  19        7.67       83.74     25.85 o
   8   5  19      194.02      164.47     29.27 o
   9   5  19        5.84       37.77     26.64 o
 -17   6  19       31.92       19.34     25.75 o
 -16   6  19       72.02       86.35     31.77 o
 -15   6  19      149.15      224.12     31.87 o
 -14   6  19       80.17      105.83     22.59 o
 -13   6  19       61.83       42.42     19.93 o
 -12   6  19      267.07      285.42     36.16 o
 -11   6  19       93.98      122.15     27.01 o
 -10   6  19      225.14      272.46     34.08 o
  -9   6  19      180.03      198.78     43.96 o
  -8   6  19       37.76       38.77     26.55 o
  -7   6  19        6.00       12.73     15.17 o
  -6   6  19      798.27      795.81     92.47 o
  -5   6  19       79.60      106.09     23.78 o
  -4   6  19      185.51      187.36     43.04 o
  -3   6  19        9.51        2.84     43.30 o
  -2   6  19        4.09       32.81     36.64 o
  -1   6  19       67.82       42.19     15.63 o
   0   6  19      166.46      185.00     30.08 o
   1   6  19        6.41       12.38     13.83 o
   2   6  19      167.41      179.99     29.42 o
   3   6  19       23.19       67.99     22.54 o
   4   6  19        0.50       43.39     23.39 o
   5   6  19       43.70       29.13     21.42 o
   6   6  19       27.29      -25.68     25.68 o
 -25   0  20       54.55       94.44     34.65 o
 -24   0  20      234.91      217.23     44.83 o
 -23   0  20      130.93      169.34     38.89 o
 -22   0  20     1258.96     1182.34     92.63 o
 -21   0  20        1.31        0.98     22.18 o
 -20   0  20      922.52      839.84     74.36 o
 -19   0  20       57.24       59.42     27.74 o
 -18   0  20      134.66      188.09     38.42 o
 -17   0  20       22.32       45.48     17.24 o
 -16   0  20     2645.66     2492.81     87.13 o
 -15   0  20      295.42      276.57     29.79 o
 -14   0  20       10.01        6.31     13.02 o
 -13   0  20      102.21       77.28     17.63 o
 -12   0  20       90.93       95.16     20.09 o
 -11   0  20       14.83       43.35     16.11 o
 -10   0  20     8243.75     8252.08    135.89 o
  -9   0  20      304.50      358.23     30.87 o
  -8   0  20      412.41      462.46     33.32 o
  -7   0  20      481.03      435.95     32.20 o
  -6   0  20      231.56      230.64     24.42 o
  -5   0  20       10.60       19.16     12.23 o
  -4   0  20     2121.96     1965.64     63.16 o
  -3   0  20      767.47      712.76     39.00 o
  -2   0  20      216.96      237.88     19.89 o
  -1   0  20      337.31      232.47     22.49 o
   0   0  20      298.23      316.12     26.25 o
   1   0  20       49.22       26.31     21.32 o
   2   0  20      412.52      467.31     56.71 o
   3   0  20      142.11      148.95     37.27 o
   4   0  20        3.33       64.62     26.78 o
   5   0  20        5.43      -12.68     18.21 o
   6   0  20      458.27      527.25     63.16 o
   7   0  20       27.58       86.06     35.10 o
   8   0  20      571.55      622.06     69.93 o
   9   0  20        1.64      -10.76     26.08 o
  10   0  20       35.36       32.38     25.38 o
  11   0  20        7.01       21.82     24.17 o
  12   0  20       69.45       32.58     26.77 o
 -25   1  20      199.79      233.01     34.41 o
 -24   1  20       18.10       34.44     21.63 o
 -23   1  20      148.51      135.49     25.11 o
 -22   1  20      136.91      132.92     26.70 o
 -21   1  20        3.43       19.63     17.09 o
 -20   1  20      310.93      255.75     40.86 o
 -19   1  20       36.79       59.28     20.18 o
 -18   1  20       33.42       33.22     13.34 o
 -17   1  20        3.70        6.75      8.80 o
 -16   1  20      104.49       85.57     12.40 o
 -15   1  20     1145.51     1128.79     39.11 o
 -14   1  20       18.57       46.77     14.15 o
 -13   1  20     1552.43     1500.80     45.28 o
 -12   1  20        8.91       30.40     11.31 o
 -11   1  20      427.81      434.95     23.61 o
 -10   1  20       39.04       76.35     12.48 o
  -9   1  20       53.58       67.68     12.27 o
  -8   1  20      374.66      359.75     20.81 o
  -7   1  20     1230.92     1213.85     36.22 o
  -6   1  20        1.38        7.17     13.59 o
  -5   1  20      533.19      524.72     23.63 o
  -4   1  20       41.18       51.68     10.53 o
  -3   1  20      235.67      231.58     17.34 o
  -2   1  20       63.39       73.62      9.25 o
  -1   1  20      111.20      114.47     15.82 o
   0   1  20        0.36       16.79      8.74 o
   1   1  20        3.33        1.25      8.96 o
   2   1  20       12.14       61.62     15.16 o
   3   1  20      135.53      112.08     18.00 o
   4   1  20       11.75       22.14     13.02 o
   5   1  20      335.12      426.75     39.36 o
   6   1  20       48.28       71.17     34.01 o
   7   1  20        9.11       43.10     17.97 o
   8   1  20        2.33       82.45     24.19 o
   9   1  20       50.91       91.76     56.10 o
  10   1  20        7.18       11.19     15.95 o
  11   1  20      110.80      165.81     44.12 o
  12   1  20        4.14       36.85     27.24 o
 -25   2  20       54.12      106.60     33.95 o
 -24   2  20       53.17       94.61     32.75 o
 -23   2  20      452.11      456.10     44.88 o
 -22   2  20       97.29      110.67     35.15 o
 -21   2  20      506.43      466.70     43.92 o
 -20   2  20       69.97      110.61     24.19 o
 -19   2  20       11.53        9.73     10.43 o
 -18   2  20       31.27       36.60     10.73 o
 -17   2  20      815.66      841.78     33.44 o
 -16   2  20       15.71       16.52      9.29 o
 -15   2  20      121.93      115.11     18.55 o
 -14   2  20      536.02      460.42     24.97 o
 -13   2  20      362.67      363.34     22.51 o
 -12   2  20      218.19      228.30     18.17 o
 -11   2  20      654.36      684.97     29.06 o
 -10   2  20      241.09      251.64     18.46 o
  -9   2  20       80.41      108.59     12.90 o
  -8   2  20        3.39        4.76      7.00 o
  -7   2  20       11.03       24.24     12.64 o
  -6   2  20      317.02      261.16     19.25 o
  -5   2  20      974.96      949.46     49.34 o
  -4   2  20       88.38       77.16     28.62 o
  -3   2  20      121.87      157.09     17.95 o
  -2   2  20        7.05       11.44     14.52 o
  -1   2  20      369.12      416.57     37.44 o
   0   2  20       33.76       24.00     11.32 o
   1   2  20      860.55      833.85     34.21 o
   2   2  20      118.40       87.98     14.52 o
   3   2  20      270.07      297.87     22.13 o
   4   2  20      183.12      191.80     18.02 o
   5   2  20       11.13       37.67     12.92 o
   6   2  20        4.43       29.77     10.53 o
   7   2  20      101.87      106.16     18.08 o
   8   2  20        8.02       40.62     19.94 o
   9   2  20       94.90       93.15     24.00 o
  10   2  20        0.44       23.03     19.02 o
  11   2  20       17.47       92.59     34.91 o
  12   2  20       14.72        9.53     19.07 o
 -24   3  20      123.09       83.21     30.25 o
 -23   3  20       19.40       49.57     19.31 o
 -22   3  20        0.54       38.10     19.51 o
 -21   3  20      215.02      238.23     25.11 o
 -20   3  20      161.78      181.95     21.90 o
 -19   3  20      447.15      405.95     44.89 o
 -18   3  20       92.75      118.15     15.31 o
 -17   3  20      374.84      366.74     23.15 o
 -16   3  20      220.66      171.35     17.01 o
 -15   3  20       41.73       34.85     11.00 o
 -14   3  20      734.46      667.35     34.81 o
 -13   3  20      133.38      120.56     16.61 o
 -12   3  20      200.60      238.02     19.03 o
 -11   3  20       95.00      120.16     14.32 o
 -10   3  20       57.33       53.25     11.20 o
  -9   3  20        0.46       12.31      8.64 o
  -8   3  20      703.99      681.81     44.68 o
  -7   3  20       85.66       98.64     30.56 o
  -6   3  20      270.18      319.32     71.85 o
  -5   3  20       42.94       65.41     18.81 o
  -4   3  20      166.41      128.28     22.11 o
  -3   3  20       64.36       95.84     14.42 o
  -2   3  20      783.22      743.11     38.27 o
  -1   3  20      119.14      171.92     20.44 o
   0   3  20      491.81      505.57     27.48 o
   1   3  20       76.47       80.19     13.53 o
   2   3  20       65.82       60.51     12.37 o
   3   3  20        0.51       31.47     11.19 o
   4   3  20      482.65      551.46     30.32 o
   5   3  20        1.50       20.49     12.05 o
   6   3  20      110.44      115.33     17.55 o
   7   3  20       14.78       48.40     13.47 o
   8   3  20        0.14       -1.64     10.68 o
   9   3  20        1.67       40.98     12.92 o
  10   3  20       27.44       55.17     16.47 o
  11   3  20        6.56       87.87     40.07 o
  12   3  20       25.19        4.08     18.40 o
  13   3  20        1.46        3.21     25.40 o
 -23   4  20        2.82        1.20     21.08 o
 -22   4  20       24.71       22.10     39.91 o
 -21   4  20        3.21       -2.53     11.16 o
 -20   4  20        6.36        6.99     11.43 o
 -19   4  20       23.89       35.09     14.02 o
 -18   4  20        0.62        8.25     11.78 o
 -17   4  20        6.82       22.09     19.62 o
 -16   4  20       51.29       44.66     17.78 o
 -15   4  20       37.83       53.25     13.87 o
 -14   4  20       32.82       36.84     14.25 o
 -13   4  20      209.80      185.43     19.34 o
 -12   4  20      136.66      147.85     23.37 o
 -11   4  20        1.13       20.90     15.74 o
 -10   4  20       11.29       63.45     25.09 o
  -9   4  20      173.58      185.68     32.07 o
  -8   4  20       11.62       38.06     15.66 o
  -7   4  20        1.42       11.66     14.81 o
  -6   4  20       68.79      104.72     24.00 o
  -5   4  20       39.54       49.65     19.07 o
  -4   4  20      173.47      188.01     19.03 o
  -3   4  20        5.38        5.52     11.11 o
  -2   4  20        1.36       -5.46     11.61 o
  -1   4  20       35.21       28.92     11.19 o
   0   4  20       95.11      102.96     15.98 o
   1   4  20        5.23       10.91      9.39 o
   2   4  20        2.62       25.69     11.10 o
   3   4  20        1.00       17.50     10.75 o
   4   4  20       36.66       73.25     14.40 o
   5   4  20        1.41        5.71     10.10 o
   6   4  20       45.15       70.38     14.15 o
   7   4  20        1.18       19.31     13.11 o
   8   4  20        7.74       25.38     14.53 o
   9   4  20        1.60       -6.00     21.41 o
  10   4  20        0.56      -26.30     26.30 o
  11   4  20       28.31       97.05     32.30 o
 -22   5  20       27.14       48.47     17.86 o
 -21   5  20        7.65       -1.32     15.82 o
 -20   5  20       78.88       79.88     22.04 o
 -19   5  20       39.49       64.00     19.91 o
 -18   5  20      180.59      219.44     24.38 o
 -17   5  20       87.00      107.20     24.53 o
 -16   5  20       24.10       52.16     45.47 o
 -15   5  20       23.49       63.02     19.83 o
 -14   5  20      205.52      214.59     31.26 o
 -13   5  20      123.29      136.84     26.34 o
 -12   5  20      461.21      505.73     63.07 o
 -11   5  20      150.15      172.49     34.07 o
 -10   5  20        4.15       26.42     15.91 o
  -9   5  20       32.24       58.94     30.77 o
  -8   5  20      808.08      865.00     78.94 o
  -7   5  20       42.02       86.92     22.98 o
  -6   5  20      729.62      692.96     48.45 o
  -5   5  20       32.93       26.17     21.49 o
  -4   5  20        0.32       -7.77     13.12 o
  -3   5  20       11.02       37.87     13.85 o
  -2   5  20      685.98      686.55     39.34 o
  -1   5  20       70.63       97.76     18.64 o
   0   5  20       44.77       70.36     17.52 o
   1   5  20       46.44       34.98     14.81 o
   2   5  20       23.26       16.17     14.72 o
   3   5  20       27.01       41.19     15.38 o
   4   5  20       60.05      106.95     19.57 o
   5   5  20       30.44       21.38     21.81 o
   6   5  20      187.42      221.34     32.65 o
   7   5  20        1.49       39.47     38.31 o
   8   5  20       38.60       -3.28     19.55 o
 -15   6  20       51.25       35.74     28.30 o
 -14   6  20        0.22       45.36     29.45 o
 -13   6  20        4.63       11.64     21.14 o
 -12   6  20        2.31       28.06     17.49 o
 -11   6  20      135.34      150.52     29.33 o
 -10   6  20       20.04       59.50     32.23 o
  -9   6  20       72.65       88.37     33.40 o
  -8   6  20        5.98        6.24     23.23 o
  -7   6  20        0.15        5.37     15.89 o
  -6   6  20       20.73       66.05     20.66 o
  -5   6  20      152.90      170.40     54.90 o
  -4   6  20      112.86      114.27     24.40 o
  -3   6  20        3.15       -3.89     13.33 o
  -2   6  20        0.41       17.08     17.68 o
  -1   6  20        6.23        4.03     27.32 o
   0   6  20       49.53       91.86     23.21 o
   1   6  20       86.26       84.55     17.88 o
   2   6  20        2.39        1.40     35.29 o
   3   6  20       13.45       23.64     23.24 o
   4   6  20       17.02       55.00     30.51 o
   5   6  20        9.25       -4.05     25.58 o
 -25   1  21       22.04       62.69     31.32 o
 -24   1  21       41.30       35.88     19.75 o
 -23   1  21        9.51       30.38     15.79 o
 -22   1  21      171.43      184.58     29.36 o
 -21   1  21      239.73      210.76     30.17 o
 -20   1  21        8.02       51.65     20.07 o
 -19   1  21     1023.76     1001.31    100.63 o
 -18   1  21       85.41       99.92     16.79 o
 -17   1  21      287.76      237.92     18.41 o
 -16   1  21      189.91      178.98     17.59 o
 -15   1  21       26.74       61.00     13.18 o
 -14   1  21       16.00       48.38     11.90 o
 -13   1  21      965.09     1004.05     44.39 o
 -12   1  21      488.47      563.52     27.60 o
 -11   1  21       54.15       71.15     13.81 o
 -10   1  21        4.45       33.08     11.16 o
  -9   1  21      115.32      121.45     14.27 o
  -8   1  21      120.94      145.06     15.12 o
  -7   1  21      864.46      804.33     30.45 o
  -6   1  21       11.34       16.23      7.87 o
  -5   1  21      803.72      741.73     28.70 o
  -4   1  21        2.31        7.14      7.61 o
  -3   1  21       68.77       99.82     13.54 o
  -2   1  21       72.86       91.97     19.34 o
  -1   1  21      544.02      595.31     28.94 o
   0   1  21       98.70      120.27     17.28 o
   1   1  21      150.67      181.22     27.46 o
   2   1  21        7.43       23.83     12.02 o
   3   1  21      280.47      279.02     31.68 o
   4   1  21       24.57       28.68     16.96 o
   5   1  21       62.45      117.07     24.71 o
   6   1  21       16.40       38.84     23.96 o
   7   1  21      167.87      244.24     33.54 o
   8   1  21        1.50       31.36     22.30 o
   9   1  21       13.34        9.62     16.48 o
  10   1  21       23.15       49.21     21.54 o
  11   1  21       39.34       23.81     29.64 o
 -24   2  21       42.29       20.80     20.44 o
 -23   2  21       11.55       68.95     25.65 o
 -22   2  21      381.30      411.28     40.68 o
 -21   2  21        8.12       15.16     14.55 o
 -20   2  21      128.70      115.40     23.26 o
 -19   2  21      125.38      129.87     15.15 o
 -18   2  21      111.71      104.80     16.18 o
 -17   2  21       25.12       45.61     11.57 o
 -16   2  21      988.99      997.27     36.49 o
 -15   2  21        6.28        4.46     11.03 o
 -14   2  21      394.81      387.83     23.96 o
 -13   2  21       14.77       30.54     10.25 o
 -12   2  21      844.72      751.70     31.70 o
 -11   2  21        0.98       -5.66      8.12 o
 -10   2  21     1345.10     1215.62     38.73 o
  -9   2  21        6.53        4.85      6.89 o
  -8   2  21       82.79       71.82     11.52 o
  -7   2  21        9.44       44.24     13.31 o
  -6   2  21       45.37       37.87     15.57 o
  -5   2  21      135.47      153.69     23.56 o
  -4   2  21      820.93      807.82     46.85 o
  -3   2  21        7.45       29.80     10.51 o
  -2   2  21      601.37      644.08     35.51 o
  -1   2  21       21.30       51.94     12.86 o
   0   2  21       25.11       40.60     11.89 o
   1   2  21       31.91       68.99     13.72 o
   2   2  21      137.97      157.14     17.20 o
   3   2  21        0.42       28.06     11.52 o
   4   2  21      184.69      219.32     20.86 o
   5   2  21        2.25       22.18     10.47 o
   6   2  21       35.11       58.13     17.46 o
   7   2  21       19.55       51.37     16.26 o
   8   2  21       84.35      119.80     25.62 o
   9   2  21        1.04       20.19     19.92 o
  10   2  21       61.80       99.82     32.86 o
  11   2  21        4.42       51.34     30.22 o
 -24   3  21       74.77       75.98     35.08 o
 -23   3  21      136.93      122.10     37.71 o
 -22   3  21        8.22        4.92     16.50 o
 -21   3  21      334.81      283.18     35.49 o
 -20   3  21      361.01      401.02     31.40 o
 -19   3  21       36.30       35.70     13.84 o
 -18   3  21      621.28      627.78     30.72 o
 -17   3  21        3.36       29.04     11.54 o
 -16   3  21       19.69       28.53     10.25 o
 -15   3  21      421.12      338.36     26.08 o
 -14   3  21      327.62      372.86     26.71 o
 -13   3  21      109.45      133.36     17.27 o
 -12   3  21      713.61      732.91     31.37 o
 -11   3  21        0.02       16.02      9.01 o
 -10   3  21       33.23       32.52     11.55 o
  -9   3  21       10.67       25.48     13.29 o
  -8   3  21      678.00      657.72     36.24 o
  -7   3  21        0.29       27.37     16.27 o
  -6   3  21      767.62      877.12     51.55 o
  -5   3  21        0.03       -9.17     13.97 o
  -4   3  21       16.30       27.21     10.94 o
  -3   3  21       42.90       61.19     16.46 o
  -2   3  21      160.27      161.74     21.72 o
  -1   3  21        1.80        4.42     15.49 o
   0   3  21      249.21      269.69     21.36 o
   1   3  21       14.43       59.94     16.87 o
   2   3  21       72.58       97.32     14.96 o
   3   3  21       14.12       47.04     12.74 o
   4   3  21      153.85      148.59     18.10 o
   5   3  21       18.02       42.58     12.90 o
   6   3  21      135.93      148.96     18.60 o
   7   3  21        0.06       14.00     13.76 o
   8   3  21        0.99       12.88     11.13 o
   9   3  21        0.88       27.05     26.80 o
  10   3  21       11.99       35.25     27.47 o
  11   3  21        1.97        6.44     23.19 o
 -23   4  21      231.28      273.92     48.31 o
 -22   4  21       41.38       56.94     19.32 o
 -21   4  21      283.14      232.31     30.28 o
 -20   4  21       17.03       21.63     12.13 o
 -19   4  21       16.78       10.85     11.56 o
 -18   4  21       76.35       89.00     16.44 o
 -17   4  21      372.68      348.58     28.35 o
 -16   4  21       11.59       42.92     15.34 o
 -15   4  21      919.38      981.28     57.68 o
 -14   4  21       45.05       21.19     24.65 o
 -13   4  21       15.46       23.82     24.98 o
 -12   4  21       78.91       76.04     26.13 o
 -11   4  21      571.26      535.42     40.29 o
 -10   4  21        1.78       23.09     15.46 o
  -9   4  21     1156.13     1145.96     48.66 o
  -8   4  21       33.31       63.26     23.86 o
  -7   4  21       98.78      127.87     24.47 o
  -6   4  21       42.33       90.45     21.82 o
  -5   4  21     1003.60      951.76     41.52 o
  -4   4  21        1.09       38.13     16.84 o
  -3   4  21      904.07      940.94     45.23 o
  -2   4  21       93.97      132.45     16.45 o
  -1   4  21       99.22      122.27     16.07 o
   0   4  21       77.52       95.56     15.40 o
   1   4  21      530.54      587.97     31.07 o
   2   4  21       28.27       31.04     12.21 o
   3   4  21      245.46      254.49     22.30 o
   4   4  21        9.28       -2.97     15.24 o
   5   4  21       34.38       32.24     18.01 o
   6   4  21        0.06        7.26     10.93 o
   7   4  21      166.31      193.18     34.61 o
   8   4  21        0.26       27.14     24.28 o
   9   4  21      183.70      182.40     39.91 o
  10   4  21        0.51      -13.45     19.43 o
 -22   5  21        1.15       40.64     27.68 o
 -21   5  21       32.25       34.90     18.03 o
 -20   5  21       87.51      122.53     35.74 o
 -19   5  21       73.99      113.51     35.65 o
 -18   5  21      109.85      135.49     37.43 o
 -17   5  21        3.93       20.57     15.63 o
 -16   5  21       24.50       35.52     20.25 o
 -15   5  21       29.35        4.14     42.97 o
 -14   5  21      279.00      289.95     53.94 o
 -13   5  21       28.07       44.63     19.81 o
 -12   5  21       64.60       87.81     31.07 o
 -11   5  21        1.31       27.77     26.79 o
 -10   5  21       74.49       79.21     21.39 o
  -9   5  21       59.62      100.43     34.74 o
  -8   5  21      293.39      368.69     54.21 o
  -7   5  21      116.49      140.89     49.46 o
  -6   5  21       16.61       32.33     14.30 o
  -5   5  21        0.29        9.01     12.35 o
  -4   5  21       36.92       15.39     13.14 o
  -3   5  21       21.21       10.35     20.23 o
  -2   5  21      358.61      292.68     30.14 o
  -1   5  21       11.32       41.03     15.67 o
   0   5  21        0.94       23.62     13.72 o
   1   5  21        0.44       22.17     12.30 o
   2   5  21       62.88       97.95     18.69 o
   3   5  21        0.34       -3.65     13.53 o
   4   5  21       51.24       63.29     24.05 o
   5   5  21       20.76       78.57     23.86 o
   6   5  21       22.82       41.10     27.51 o
 -11   6  21       30.92       13.16     25.53 o
 -10   6  21      237.13      300.45     54.63 o
  -9   6  21       26.20       94.92     33.46 o
  -8   6  21       72.90      118.16     19.83 o
  -7   6  21        0.52        4.04     17.08 o
  -6   6  21       61.84       34.41     29.08 o
  -5   6  21        0.01       14.82     17.38 o
  -4   6  21      285.18      318.14     36.11 o
  -3   6  21       84.44       57.68     19.71 o
  -2   6  21       18.68       57.93     21.76 o
  -1   6  21        3.04       45.56     20.12 o
   0   6  21       77.94       94.94     23.50 o
   1   6  21       13.96       71.84     30.27 o
   2   6  21      164.05      169.84     44.63 o
   3   6  21        0.59       18.98     25.58 o
 -24   0  22      158.13      218.63     45.60 o
 -23   0  22       26.42       79.66     38.16 o
 -22   0  22       11.06       76.26     32.86 o
 -21   0  22       18.16       23.82     24.13 o
 -20   0  22      625.02      519.06     61.47 o
 -19   0  22      239.27      191.49     39.22 o
 -18   0  22        0.21       23.53     25.88 o
 -17   0  22      260.64      250.45     30.31 o
 -16   0  22     1147.74     1090.62     57.04 o
 -15   0  22       27.32       53.56     39.18 o
 -14   0  22     3636.61     3501.28     98.26 o
 -13   0  22      243.01      268.56     29.74 o
 -12   0  22        6.05       19.85     11.91 o
 -11   0  22      267.06      278.20     28.55 o
 -10   0  22      266.40      259.98     41.08 o
  -9   0  22        1.35       18.05     13.53 o
  -8   0  22       13.38       30.39     14.09 o
  -7   0  22       87.95       85.13     16.95 o
  -6   0  22     1041.16     1058.73     50.05 o
  -5   0  22      411.82      357.05     29.36 o
  -4   0  22      120.24      134.26     19.54 o
  -3   0  22       56.07       98.64     27.46 o
  -2   0  22      683.49      737.77     48.19 o
  -1   0  22        7.50       20.51     23.71 o
   0   0  22       16.45       26.24     25.99 o
   1   0  22       21.80       28.15     23.04 o
   2   0  22      770.74      765.99     71.67 o
   3   0  22       63.12       63.58     30.27 o
   4   0  22      479.71      637.03     69.62 o
   5   0  22       30.70       35.57     21.60 o
   6   0  22        0.25       12.01     27.33 o
   7   0  22       10.48        6.50     16.71 o
   8   0  22       80.21      157.36     40.69 o
   9   0  22        0.01      -19.54     21.29 o
 -24   1  22       20.37       67.27     21.43 o
 -23   1  22       30.28       59.87     20.69 o
 -22   1  22       10.70       25.40     17.41 o
 -21   1  22      122.42      138.47     26.73 o
 -20   1  22       94.77       90.05     23.22 o
 -19   1  22      511.26      608.59     45.48 o
 -18   1  22       60.41       89.87     18.29 o
 -17   1  22      729.82      706.05     38.41 o
 -16   1  22        0.98       10.22     10.43 o
 -15   1  22       31.83       63.33     13.13 o
 -14   1  22      146.88      168.64     17.48 o
 -13   1  22      428.62      442.88     25.43 o
 -12   1  22      128.45      128.63     15.47 o
 -11   1  22      453.97      462.51     29.30 o
 -10   1  22       39.76       40.09     11.08 o
  -9   1  22      230.30      268.50     20.19 o
  -8   1  22       55.03       41.45     14.16 o
  -7   1  22      189.80      214.73     17.48 o
  -6   1  22        2.19       10.50     10.18 o
  -5   1  22       37.76       36.07     12.88 o
  -4   1  22       10.35       28.25     32.35 o
  -3   1  22       58.44       42.02     11.50 o
  -2   1  22       61.24       63.92     23.50 o
  -1   1  22      623.51      630.02     34.27 o
   0   1  22        4.39        9.05     12.58 o
   1   1  22      328.36      334.29     35.54 o
   2   1  22        1.73       37.85     16.15 o
   3   1  22        5.13       20.41     31.62 o
   4   1  22        1.36       38.20     19.77 o
   5   1  22      112.40       87.77     36.67 o
   6   1  22        7.06        3.07     16.49 o
   7   1  22       60.56       71.14     30.42 o
   8   1  22        5.81       26.59     19.97 o
   9   1  22        2.29       21.69     21.48 o
 -24   2  22       41.75       63.60     30.10 o
 -23   2  22       76.84       89.62     22.80 o
 -22   2  22       63.20      121.32     29.11 o
 -21   2  22      136.96      145.48     26.06 o
 -20   2  22      282.91      240.91     31.64 o
 -19   2  22       55.55       64.59     15.31 o
 -18   2  22      115.81      117.41     15.25 o
 -17   2  22      231.09      289.49     21.73 o
 -16   2  22       49.72       44.08     13.41 o
 -15   2  22      442.41      492.53     27.29 o
 -14   2  22       25.76       33.69     11.47 o
 -13   2  22      226.79      235.63     19.34 o
 -12   2  22       12.02       28.89     11.24 o
 -11   2  22      250.59      266.52     21.61 o
 -10   2  22      180.32      191.74     16.87 o
  -9   2  22     1062.09     1119.41     46.86 o
  -8   2  22      390.89      346.89     27.55 o
  -7   2  22       10.42       32.93     13.48 o
  -6   2  22        5.81       12.45     11.76 o
  -5   2  22      393.92      403.99     34.86 o
  -4   2  22        8.93       35.77     13.19 o
  -3   2  22      713.85      745.11     32.59 o
  -2   2  22        1.81       12.23     11.91 o
  -1   2  22      151.56      195.72     22.40 o
   0   2  22       65.94       63.71     12.08 o
   1   2  22      146.62      138.45     16.59 o
   2   2  22        0.06       17.16     10.03 o
   3   2  22      246.66      296.50     23.29 o
   4   2  22       35.70       49.58     15.87 o
   5   2  22       83.19      135.48     21.95 o
   6   2  22       19.95       21.14     12.67 o
   7   2  22       70.86      178.91     25.04 o
   8   2  22        2.45       21.93     18.01 o
   9   2  22       53.33       60.65     20.72 o
 -23   3  22      148.73      139.05     39.30 o
 -22   3  22       46.18       53.14     28.58 o
 -21   3  22      106.69      126.96     25.90 o
 -20   3  22      271.29      278.87     26.95 o
 -19   3  22        2.32       38.50     14.50 o
 -18   3  22      116.50      112.27     18.13 o
 -17   3  22      179.18      196.99     18.57 o
 -16   3  22       39.71       71.79     12.82 o
 -15   3  22      164.15      142.60     17.95 o
 -14   3  22      319.08      314.79     25.07 o
 -13   3  22        1.98       41.27     13.36 o
 -12   3  22      666.48      639.83     37.00 o
 -11   3  22      295.20      305.88     26.82 o
 -10   3  22        0.70       22.08     19.71 o
  -9   3  22       19.10       42.42     14.08 o
  -8   3  22      133.97      152.70     20.80 o
  -7   3  22      337.22      341.46     33.90 o
  -6   3  22      697.71      649.97     45.65 o
  -5   3  22      544.20      551.59     41.98 o
  -4   3  22      171.51      215.72     32.45 o
  -3   3  22       43.15       79.96     17.82 o
  -2   3  22      181.65      126.08     23.09 o
  -1   3  22       10.37        9.49     11.54 o
   0   3  22      344.52      328.13     24.08 o
   1   3  22        4.87       26.21     11.93 o
   2   3  22       71.27       69.79     13.26 o
   3   3  22       58.72       69.49     13.60 o
   4   3  22        5.57       -4.00     11.97 o
   5   3  22       14.02       47.61     19.07 o
   6   3  22       69.75       96.22     16.25 o
   7   3  22       42.70       49.00     32.03 o
   8   3  22       21.70       19.48     14.10 o
   9   3  22        1.17       28.62     17.36 o
  10   3  22       84.07      134.76     42.71 o
 -23   4  22       23.17      175.41     43.63 o
 -22   4  22       28.50       58.48     29.55 o
 -21   4  22        4.17        8.80     14.12 o
 -20   4  22       16.45       68.87     20.57 o
 -19   4  22       12.27       -9.91     13.34 o
 -18   4  22       16.01       42.40     14.89 o
 -17   4  22        4.83       39.41     38.47 o
 -16   4  22        0.00       30.26     19.23 o
 -15   4  22        0.07       41.69     20.40 o
 -14   4  22        1.04       30.19     14.45 o
 -13   4  22       21.40       31.24     15.31 o
 -12   4  22       50.09       79.72     33.65 o
 -11   4  22        0.50       -0.42     14.39 o
 -10   4  22       16.45       45.27     15.95 o
  -9   4  22        5.46       53.72     17.40 o
  -8   4  22       17.41       77.73     22.53 o
  -7   4  22      155.13      120.76     24.40 o
  -6   4  22       42.94       82.07     18.33 o
  -5   4  22        6.26        8.93     14.77 o
  -4   4  22       14.18       26.67     13.71 o
  -3   4  22       17.24       42.65     15.29 o
  -2   4  22        1.09       22.55     10.82 o
  -1   4  22        2.72        4.70     10.72 o
   0   4  22       34.90       76.14     15.04 o
   1   4  22       20.41       43.51     12.86 o
   2   4  22        0.06       27.41     11.58 o
   3   4  22        6.32       18.67     10.48 o
   4   4  22        0.06       -9.35      9.35 o
   5   4  22        3.20        2.37     14.24 o
   6   4  22        0.08       -8.59     22.81 o
   7   4  22        0.09       -6.05     36.50 o
   8   4  22        0.19       -7.54     21.40 o
 -20   5  22        3.37       10.11     21.17 o
 -19   5  22       15.75       41.05     28.14 o
 -18   5  22      114.55      195.75     42.05 o
 -17   5  22       11.29       44.76     29.62 o
 -16   5  22       10.18      -14.65     24.97 o
 -15   5  22       17.13       23.83     32.81 o
 -14   5  22       25.75       44.49     21.56 o
 -13   5  22        2.03       16.59     25.17 o
 -12   5  22      281.49      274.22     50.54 o
 -11   5  22       62.57       58.14     25.34 o
 -10   5  22       84.57       67.90     18.65 o
  -9   5  22       55.51       83.00     30.10 o
  -8   5  22       19.16        7.25     29.37 o
  -7   5  22        0.17       10.44     18.83 o
  -6   5  22      133.70      163.27     24.81 o
  -5   5  22        0.32        1.45     16.33 o
  -4   5  22       19.82       27.08     12.68 o
  -3   5  22        6.67        9.98     13.24 o
  -2   5  22       15.56       24.67     12.36 o
  -1   5  22        8.04       25.60     12.92 o
   0   5  22      326.98      398.47     38.17 o
   1   5  22       43.64       21.78     16.61 o
   2   5  22       39.94       50.50     23.57 o
   3   5  22        4.68        8.20     21.63 o
   4   5  22      180.72      164.47     42.27 o
  -7   6  22        2.95       11.65     18.54 o
  -6   6  22        0.05      -27.25     27.25 o
  -5   6  22        7.32        9.46     25.44 o
  -4   6  22       38.18       44.01     27.61 o
  -3   6  22       99.74       84.04     33.13 o
  -2   6  22        0.43       27.90     24.86 o
  -1   6  22       15.40        5.06     25.78 o
   0   6  22        0.04       12.46     23.54 o
   1   6  22       73.61      102.92     36.96 o
 -24   1  23       10.04       73.00     34.46 o
 -23   1  23      374.85      283.76     35.46 o
 -22   1  23      218.15      191.48     39.53 o
 -21   1  23       23.08       57.17     22.20 o
 -20   1  23       56.48       49.86     40.88 o
 -19   1  23      136.16      142.97     29.82 o
 -18   1  23        1.70       29.56     14.25 o
 -17   1  23      584.81      557.63     30.52 o
 -16   1  23      309.45      321.40     23.80 o
 -15   1  23      138.36      128.45     15.62 o
 -14   1  23       27.75       15.88      9.89 o
 -13   1  23      284.26      277.01     21.60 o
 -12   1  23       57.68       65.47     12.36 o
 -11   1  23     1095.53     1071.01     38.07 o
 -10   1  23      196.41      223.31     18.66 o
  -9   1  23       11.50       24.11     14.16 o
  -8   1  23       94.18      104.41     15.36 o
  -7   1  23      464.49      470.10     42.65 o
  -6   1  23       35.88       30.58     14.79 o
  -5   1  23      321.99      345.70     27.13 o
  -4   1  23        1.55       20.54      9.65 o
  -3   1  23      434.11      447.60     30.97 o
  -2   1  23        2.73       31.84     14.17 o
  -1   1  23       46.98       57.50     16.98 o
   0   1  23       31.21       35.69     13.75 o
   1   1  23      164.10      216.33     31.20 o
   2   1  23       14.61       72.79     18.38 o
   3   1  23      168.60      188.82     31.21 o
   4   1  23        0.41       25.12     16.82 o
   5   1  23      110.77      123.69     26.24 o
   6   1  23       38.30       62.46     22.52 o
   7   1  23       95.94      172.54     42.45 o
   8   1  23        8.99       66.31     29.04 o
 -23   2  23       79.83       50.72     26.04 o
 -22   2  23      312.57      295.14     37.74 o
 -21   2  23       73.77       75.74     21.26 o
 -20   2  23      137.37      139.81     31.91 o
 -19   2  23        0.90        3.31     12.15 o
 -18   2  23       61.01       79.42     16.18 o
 -17   2  23       34.19       44.48     11.45 o
 -16   2  23      257.15      248.33     24.58 o
 -15   2  23        1.60       17.36     10.33 o
 -14   2  23      181.61      182.10     17.69 o
 -13   2  23       35.92       44.19     12.82 o
 -12   2  23      100.48       85.77     15.68 o
 -11   2  23        8.03       20.63     12.93 o
 -10   2  23       36.40       65.50     15.94 o
  -9   2  23       66.36       82.78     16.86 o
  -8   2  23      567.62      619.08     36.04 o
  -7   2  23      129.04       94.50     17.64 o
  -6   2  23        2.95        5.19     11.81 o
  -5   2  23        5.83       35.18     20.04 o
  -4   2  23      294.28      289.68     24.60 o
  -3   2  23       26.64       52.36     14.99 o
  -2   2  23      290.01      324.83     31.73 o
  -1   2  23        0.07       23.47     11.12 o
   0   2  23       81.30      101.79     14.99 o
   1   2  23        4.06       12.23     15.20 o
   2   2  23       85.78      116.91     20.36 o
   3   2  23        1.09       48.74     18.69 o
   4   2  23       87.75      114.87     20.66 o
   5   2  23        9.00       26.44     17.69 o
   6   2  23       26.43       90.24     19.77 o
   7   2  23       20.54      -11.89     15.59 o
   8   2  23        9.14       19.56     17.94 o
 -23   3  23       98.94      106.00     36.95 o
 -22   3  23      162.54      212.72     40.83 o
 -21   3  23        3.34       69.09     29.30 o
 -20   3  23       97.48      118.98     23.51 o
 -19   3  23      130.93      139.88     21.02 o
 -18   3  23      195.28      215.65     22.88 o
 -17   3  23       23.49       27.84     10.01 o
 -16   3  23      174.73      226.61     19.44 o
 -15   3  23        2.84        0.68     13.21 o
 -14   3  23       15.34        8.85     15.12 o
 -13   3  23       88.34       96.58     17.72 o
 -12   3  23      130.28      170.52     22.00 o
 -11   3  23      141.02      169.46     24.86 o
 -10   3  23      621.90      660.61     46.78 o
  -9   3  23      130.55      146.71     20.52 o
  -8   3  23       17.56       26.07     13.97 o
  -7   3  23       95.25       46.54     18.32 o
  -6   3  23      366.82      426.35     38.55 o
  -5   3  23       14.37       27.43     11.22 o
  -4   3  23      242.50      223.34     24.15 o
  -3   3  23        0.15        9.70     11.43 o
  -2   3  23       26.31       22.68     10.81 o
  -1   3  23       15.27       21.31     10.92 o
   0   3  23      214.19      237.66     21.80 o
   1   3  23        7.30       16.73     12.81 o
   2   3  23      100.04      119.30     16.99 o
   3   3  23        7.74       13.01     10.75 o
   4   3  23        6.36       18.71     10.42 o
   5   3  23        7.59       23.41     20.94 o
   6   3  23       26.66       38.75     18.83 o
   7   3  23       13.58       40.35     42.30 o
   8   3  23       41.09       79.05     22.60 o
 -22   4  23       14.43       46.28     31.10 o
 -21   4  23      288.29      328.88     54.41 o
 -20   4  23        3.06        8.70     20.57 o
 -19   4  23      385.63      416.64     56.00 o
 -18   4  23       21.93       37.54     27.09 o
 -17   4  23       87.18       48.54     18.08 o
 -16   4  23        0.23       -6.70     12.20 o
 -15   4  23      417.96      457.97     42.18 o
 -14   4  23       39.54       39.60     16.29 o
 -13   4  23      556.62      571.55     43.38 o
 -12   4  23      120.94      111.53     22.69 o
 -11   4  23        9.49       48.51     18.40 o
 -10   4  23        5.52        2.19     10.44 o
  -9   4  23      741.99      709.60     40.63 o
  -8   4  23       38.76       60.98     25.78 o
  -7   4  23      350.61      361.08     41.44 o
  -6   4  23       94.02      104.51     17.63 o
  -5   4  23        3.14       15.22     12.47 o
  -4   4  23        0.04       24.72     15.17 o
  -3   4  23      187.81      184.54     23.26 o
  -2   4  23       84.91       76.71     14.32 o
  -1   4  23      202.27      207.09     20.90 o
   0   4  23        7.30       20.77     12.19 o
   1   4  23        0.35       17.94     10.60 o
   2   4  23        3.87       41.34     13.31 o
   3   4  23      179.00      272.30     23.83 o
   4   4  23        2.28       18.00     18.14 o
   5   4  23      171.08      183.04     52.23 o
   6   4  23        5.14        6.94     15.51 o
 -17   5  23       58.64       34.21     24.26 o
 -16   5  23       27.58       48.16     26.34 o
 -15   5  23        0.48       24.05     26.10 o
 -14   5  23        3.41       31.47     25.56 o
 -13   5  23        2.88       39.49     27.44 o
 -12   5  23      252.73      311.14     54.27 o
 -11   5  23        5.99       42.02     30.14 o
 -10   5  23       86.54       61.87     18.48 o
  -9   5  23        1.12       -6.88     20.64 o
  -8   5  23        0.38        6.03     13.75 o
  -7   5  23       58.19       47.24     21.65 o
  -6   5  23      142.51      103.36     19.51 o
  -5   5  23       14.71       18.07     13.52 o
  -4   5  23        0.46       12.16     14.98 o
  -3   5  23        3.75       17.46     13.08 o
  -2   5  23        1.30       -2.80     12.51 o
  -1   5  23       52.19       87.91     20.44 o
   0   5  23       19.63       41.72     16.60 o
   1   5  23        2.47       34.20     17.82 o
   2   5  23       51.58       66.85     21.28 o
   3   5  23       13.96       -5.92     19.66 o
  -7   6  23       13.51       59.07     28.58 o
  -6   6  23       23.77       24.87     23.95 o
  -5   6  23        0.11       24.59     21.89 o
  -4   6  23      138.25      128.85     34.25 o
  -3   6  23        8.64       -5.44     19.97 o
  -2   6  23      106.38       88.80     32.25 o
  -1   6  23        0.23       13.42     16.40 o
 -23   0  24       75.32      103.82     35.71 o
 -22   0  24      345.65      360.98     55.74 o
 -21   0  24       24.66       37.13     28.02 o
 -20   0  24      945.23      928.44     82.56 o
 -19   0  24       22.35       -1.44     21.55 o
 -18   0  24      906.81      807.06     52.27 o
 -17   0  24      161.49      168.60     26.71 o
 -16   0  24       15.71       23.33     14.26 o
 -15   0  24       10.75       24.82     16.26 o
 -14   0  24      609.43      608.12     44.05 o
 -13   0  24      150.50      137.71     23.08 o
 -12   0  24        4.55        4.55     12.50 o
 -11   0  24      149.91      167.39     25.13 o
 -10   0  24      114.48       86.79     18.64 o
  -9   0  24       95.75      110.77     25.69 o
  -8   0  24     2669.92     2551.90    136.77 o
  -7   0  24      153.88      157.07     33.96 o
  -6   0  24       33.73       54.49     31.31 o
  -5   0  24       56.24      106.18     39.17 o
  -4   0  24      148.10      159.98     39.34 o
  -3   0  24        2.41       21.86     15.23 o
  -2   0  24      519.47      588.54     46.95 o
  -1   0  24      101.85      129.09     26.11 o
   0   0  24      245.63      346.48     53.71 o
   1   0  24       16.47       30.59     23.21 o
   2   0  24        0.64      -20.44     20.44 o
   3   0  24        0.70       45.37     32.17 o
   4   0  24      100.53       91.34     32.97 o
   5   0  24        0.05       34.08     31.00 o
 -23   1  24       31.78       41.98     30.33 o
 -22   1  24        9.75       23.23     16.63 o
 -21   1  24        9.20       18.64     16.39 o
 -20   1  24       62.20       70.24     29.10 o
 -19   1  24        2.32       13.50     11.95 o
 -18   1  24      120.97      119.55     22.89 o
 -17   1  24      134.85      138.62     28.57 o
 -16   1  24       63.96       69.61     13.79 o
 -15   1  24      116.57      133.36     16.24 o
 -14   1  24        8.21       21.35     11.04 o
 -13   1  24       92.53       79.47     13.67 o
 -12   1  24       55.87       66.62     12.67 o
 -11   1  24      124.18      171.05     25.21 o
 -10   1  24       99.76      105.88     13.96 o
  -9   1  24      108.42       86.73     17.18 o
  -8   1  24        1.22       48.86     14.75 o
  -7   1  24        0.33       34.90     14.50 o
  -6   1  24      502.62      480.89     37.11 o
  -5   1  24      968.56     1034.52     37.87 o
  -4   1  24       12.68        5.51     11.40 o
  -3   1  24      155.64      244.01     32.16 o
  -2   1  24        0.57       22.69     22.16 o
  -1   1  24        0.48       15.52     13.96 o
   0   1  24        5.63       14.97     12.97 o
   1   1  24      169.85      150.74     28.36 o
   2   1  24        0.62       25.71     14.75 o
   3   1  24       50.25       95.65     21.39 o
   4   1  24        6.80       33.57     15.84 o
   5   1  24        0.63        8.52     20.85 o
   6   1  24       38.74       62.09     32.45 o
 -23   2  24        5.21       44.57     29.67 o
 -22   2  24       18.09       39.69     24.34 o
 -21   2  24      150.48      165.88     26.93 o
 -20   2  24        0.27       28.75     13.03 o
 -19   2  24      268.37      295.93     26.83 o
 -18   2  24        7.63      -10.16     10.16 o
 -17   2  24        1.11        1.02     10.23 o
 -16   2  24       12.72       20.05     11.92 o
 -15   2  24      311.80      336.38     23.92 o
 -14   2  24       64.52       82.79     13.84 o
 -13   2  24      331.38      371.17     29.49 o
 -12   2  24      306.97      256.45     25.71 o
 -11   2  24        9.46       -0.04     16.24 o
 -10   2  24       60.76       67.57     15.95 o
  -9   2  24      210.48      233.71     23.81 o
  -8   2  24       11.11       37.56     14.74 o
  -7   2  24      395.63      430.86     35.40 o
  -6   2  24      228.72      248.02     32.23 o
  -5   2  24       60.77      104.08     17.84 o
  -4   2  24       12.12       23.90     10.65 o
  -3   2  24      252.50      263.43     25.61 o
  -2   2  24       16.64       39.76     11.87 o
  -1   2  24      120.98      158.40     18.35 o
   0   2  24        0.97       32.60     17.19 o
   1   2  24        9.20       34.26     14.01 o
   2   2  24        0.97       33.00     14.41 o
   3   2  24       53.29       24.01     15.98 o
   4   2  24        0.47       24.93     20.41 o
   5   2  24       80.71      164.36     34.59 o
   6   2  24       96.24      113.10     27.15 o
 -22   3  24      160.96      182.96     43.55 o
 -21   3  24       36.15       28.53     24.68 o
 -20   3  24       35.38       78.84     28.65 o
 -19   3  24       16.90       38.03     29.94 o
 -18   3  24       62.87       81.98     22.08 o
 -17   3  24       48.06       61.97     15.51 o
 -16   3  24      323.04      364.09     36.97 o
 -15   3  24      108.76      116.54     23.77 o
 -14   3  24       13.16        9.24     14.17 o
 -13   3  24        0.42       10.66     16.93 o
 -12   3  24      222.46      208.31     23.18 o
 -11   3  24       57.29      114.26     30.69 o
 -10   3  24      412.24      467.32     34.09 o
  -9   3  24      281.38      289.50     27.84 o
  -8   3  24       11.31       34.52     23.60 o
  -7   3  24       71.89      101.23     20.80 o
  -6   3  24      218.88      181.41     27.70 o
  -5   3  24       13.10       21.18     10.91 o
  -4   3  24       90.00      103.76     19.53 o
  -3   3  24       41.16       37.36     14.61 o
  -2   3  24        8.53       25.23     10.83 o
  -1   3  24        1.69       16.90     13.94 o
   0   3  24       40.04       63.22     14.31 o
   1   3  24       18.57       46.79     17.87 o
   2   3  24      119.30      111.16     18.55 o
   3   3  24       41.89       74.21     21.79 o
   4   3  24        0.67        1.12     14.31 o
   5   3  24        5.73        2.67     15.70 o
   6   3  24       71.59      101.10     52.39 o
 -20   4  24        0.01        9.86     24.90 o
 -19   4  24        3.71       24.65     25.26 o
 -18   4  24        0.77      -20.51     20.51 o
 -17   4  24        6.49       16.95     22.53 o
 -16   4  24        3.13       31.71     18.74 o
 -15   4  24        1.23       38.53     26.41 o
 -14   4  24       39.72       32.88     50.40 o
 -13   4  24        4.01       45.05     34.32 o
 -12   4  24        9.98       24.19     15.53 o
 -11   4  24       13.83       23.64     16.86 o
 -10   4  24        0.59        3.34     11.61 o
  -9   4  24       17.85       36.92     15.06 o
  -8   4  24       27.05       46.19     16.66 o
  -7   4  24        2.66       21.41     12.83 o
  -6   4  24        3.40       40.68     12.43 o
  -5   4  24       14.61       30.05     13.65 o
  -4   4  24       32.11       41.63     16.55 o
  -3   4  24        0.01       24.20     14.45 o
  -2   4  24       15.07       42.12     12.24 o
  -1   4  24       51.70       37.46     13.10 o
   0   4  24        0.06       15.66     12.60 o
   1   4  24        3.97       19.12     13.65 o
   2   4  24        0.12       10.07     14.99 o
   3   4  24       24.43       29.84     26.39 o
   4   4  24        1.10        2.28     16.19 o
 -10   5  24      128.38       93.11     29.13 o
  -9   5  24        0.42       17.96     14.88 o
  -8   5  24        0.50       -8.92     14.73 o
  -7   5  24       32.75       51.33     15.17 o
  -6   5  24      216.17      203.65     25.23 o
  -5   5  24       12.53       33.44     16.64 o
  -4   5  24      217.83      194.48     24.98 o
  -3   5  24       10.60        3.54     12.64 o
  -2   5  24        0.33       28.11     15.76 o
  -1   5  24        8.91       10.13     23.87 o
   0   5  24      157.02      106.11     32.96 o
   1   5  24       11.83        8.90     21.08 o
  -6   6  24        0.21      -20.17     25.22 o
  -5   6  24        6.47       13.31     26.55 o
 -22   1  25        5.83       -3.04     18.88 o
 -21   1  25      180.60      199.75     29.59 o
 -20   1  25       69.04       56.78     17.37 o
 -19   1  25        2.51       15.90     12.91 o
 -18   1  25        8.58        3.90      9.97 o
 -17   1  25      242.41      244.45     21.91 o
 -16   1  25       73.06       75.92     14.79 o
 -15   1  25      313.11      265.69     21.72 o
 -14   1  25      116.54       95.39     14.12 o
 -13   1  25       22.44       41.61     11.85 o
 -12   1  25        1.11       11.32     10.07 o
 -11   1  25      251.71      262.01     32.90 o
 -10   1  25       87.44      166.94     22.51 o
  -9   1  25      314.66      309.61     27.23 o
  -8   1  25        0.36       33.48     15.11 o
  -7   1  25      151.13      141.48     20.28 o
  -6   1  25       20.06       65.84     16.73 o
  -5   1  25      442.43      447.76     42.87 o
  -4   1  25       68.23      101.40     24.97 o
  -3   1  25      176.35      170.78     23.10 o
  -2   1  25       15.41        0.37     12.80 o
  -1   1  25        1.55        7.40     12.59 o
   0   1  25        4.69       31.74     17.90 o
   1   1  25       50.89       95.28     19.52 o
   2   1  25       14.94       24.03     15.99 o
   3   1  25       49.11       86.16     25.12 o
 -22   2  25        0.46       26.94     20.20 o
 -21   2  25       38.21       63.61     26.64 o
 -20   2  25       75.52       74.66     15.43 o
 -19   2  25       29.03       14.78     11.60 o
 -18   2  25       53.29       62.43     16.43 o
 -17   2  25       41.63       40.37     13.15 o
 -16   2  25       13.48       15.69     11.06 o
 -15   2  25        0.73        8.95     12.63 o
 -14   2  25      342.86      319.19     27.93 o
 -13   2  25       12.26       27.31     13.57 o
 -12   2  25      176.69      192.81     23.17 o
 -11   2  25        0.15       28.19     13.22 o
 -10   2  25      177.20      167.17     23.11 o
  -9   2  25       12.37       25.26     16.43 o
  -8   2  25      283.15      251.17     25.24 o
  -7   2  25        5.89       41.01     14.09 o
  -6   2  25      202.45      241.22     25.55 o
  -5   2  25        7.64       11.91     11.11 o
  -4   2  25       40.10       52.63     15.90 o
  -3   2  25       45.99       81.37     19.81 o
  -2   2  25      108.69      173.75     34.69 o
  -1   2  25       10.47       32.90     14.88 o
   0   2  25      109.90      123.98     21.08 o
   1   2  25        0.97       21.52     12.95 o
   2   2  25        2.28       37.16     18.93 o
   3   2  25        4.33       34.87     20.08 o
   4   2  25       25.56       39.00     27.15 o
 -22   3  25       72.55       93.00     32.09 o
 -17   3  25        9.08       32.91     13.20 o
 -16   3  25      286.22      322.61     35.17 o
 -15   3  25       39.75       42.43     15.67 o
 -14   3  25       50.84       72.08     52.74 o
 -13   3  25       15.25       29.68     19.82 o
 -12   3  25       25.30       30.60     24.33 o
 -11   3  25        2.64       40.28     17.02 o
 -10   3  25      207.30      241.79     26.08 o
  -9   3  25        4.09       25.05     18.54 o
  -8   3  25      108.85      113.80     19.60 o
  -7   3  25        1.60        3.90     13.63 o
  -6   3  25       13.08        5.74     10.33 o
  -5   3  25        8.82       28.34     21.98 o
  -4   3  25      103.16      105.89     19.26 o
  -3   3  25        6.59       42.02     12.78 o
  -2   3  25       52.25       59.50     20.39 o
  -1   3  25       14.20       42.53     12.31 o
   0   3  25       27.29       44.45     15.21 o
   1   3  25        2.57       12.20     14.09 o
   2   3  25      122.63      157.28     28.73 o
   3   3  25        0.81       29.19     27.37 o
   4   3  25       28.93       87.16     34.20 o
 -19   4  25      238.65      270.34     47.97 o
 -18   4  25       87.01       49.37     26.31 o
 -17   4  25      183.57      218.58     42.61 o
 -16   4  25      158.69      185.66     38.86 o
 -14   4  25       34.88       59.56     27.99 o
 -13   4  25      397.29      372.95     37.05 o
 -12   4  25       15.11       24.95     17.73 o
 -11   4  25      133.88      142.24     20.58 o
 -10   4  25       48.28       45.90     18.60 o
  -9   4  25        4.69       12.84     13.01 o
  -8   4  25        3.25       22.46     12.24 o
  -7   4  25      236.83      268.45     23.36 o
  -6   4  25       27.82       54.48     16.50 o
  -5   4  25       48.35       67.82     16.93 o
  -4   4  25       17.61       25.78     10.84 o
  -3   4  25      147.70      163.18     19.58 o
  -2   4  25        8.65       21.63     14.71 o
  -1   4  25      139.63      151.55     26.75 o
   0   4  25       53.88       74.32     16.55 o
   1   4  25       31.97       11.33     29.50 o
   2   4  25       12.31       -9.44     21.65 o
 -10   5  25       33.07       59.65     26.66 o
  -9   5  25       32.10       69.17     20.22 o
  -8   5  25        7.56      -13.82     30.82 o
  -7   5  25        1.40       38.78     22.36 o
  -6   5  25        5.79        9.17     23.61 o
  -5   5  25        1.67        7.81     24.63 o
 -21   0  26       23.05       47.70     27.39 o
 -20   0  26        9.20       27.30     24.34 o
 -19   0  26        0.02        8.96     37.19 o
 -18   0  26      501.57      457.99     40.96 o
 -17   0  26       77.47       49.27     18.95 o
 -16   0  26        4.45       16.24     15.75 o
 -15   0  26       72.05       66.97     19.27 o
 -14   0  26      510.07      408.33     37.25 o
 -13   0  26        6.55       44.08     19.04 o
 -12   0  26     1435.64     1427.98     66.58 o
 -11   0  26      102.62      132.53     38.96 o
 -10   0  26       12.73      125.98     37.95 o
  -9   0  26      158.48      134.48     37.70 o
  -8   0  26      140.24      114.11     34.20 o
  -7   0  26       17.12       50.46     27.10 o
  -6   0  26      500.48      592.04     69.26 o
  -5   0  26       21.32       52.08     30.24 o
  -4   0  26      709.85      761.82     82.21 o
  -3   0  26       62.65       94.65     25.08 o
  -2   0  26      303.12      371.22     40.88 o
  -1   0  26       13.22       92.52     39.22 o
   0   0  26      136.85      158.43     28.38 o
 -22   1  26       13.24       17.76     20.52 o
 -21   1  26       96.50      125.22     35.30 o
 -20   1  26        7.26        7.16     11.48 o
 -19   1  26       12.86       28.76     11.45 o
 -18   1  26       25.63       31.76     12.58 o
 -17   1  26       28.49       30.35     14.17 o
 -16   1  26       32.09       52.08     13.12 o
 -15   1  26       44.72       58.07     13.08 o
 -14   1  26       20.50       12.74     13.13 o
 -13   1  26       34.05       29.19     14.92 o
 -12   1  26       15.13       59.90     16.38 o
 -11   1  26      368.31      332.76     29.10 o
 -10   1  26       25.68       55.44     15.99 o
  -9   1  26      242.81      284.61     26.52 o
  -8   1  26        1.06       -5.91     16.05 o
  -7   1  26       20.61       26.17     19.73 o
  -6   1  26        1.31       25.44     27.83 o
  -5   1  26       67.81      126.61     27.29 o
  -4   1  26        0.43       42.74     18.08 o
  -3   1  26       17.63       14.73     12.90 o
  -2   1  26        5.74       49.26     15.45 o
  -1   1  26       29.89       53.73     18.10 o
   0   1  26       15.18       54.56     17.80 o
   1   1  26       46.38       58.52     29.71 o
 -22   2  26       38.79       18.17     23.20 o
 -21   2  26       21.21       46.98     26.65 o
 -20   2  26        6.61        5.20     12.75 o
 -19   2  26       71.54       58.02     16.64 o
 -18   2  26       50.95       29.08     16.90 o
 -17   2  26      161.07      109.66     22.35 o
 -16   2  26       37.72       40.17     15.52 o
 -15   2  26       14.58       12.46     15.50 o
 -14   2  26       57.77       32.71     13.26 o
 -13   2  26      280.16      297.79     41.81 o
 -12   2  26        7.26       27.53     14.91 o
 -11   2  26      385.46      371.72     30.39 o
 -10   2  26       26.50       46.24     20.32 o
  -9   2  26       22.20       39.27     14.88 o
  -8   2  26        8.89       19.67     14.51 o
  -7   2  26      273.35      278.99     26.72 o
  -6   2  26        0.81        6.51     10.80 o
  -5   2  26       31.15       62.25     22.66 o
  -4   2  26        0.28      -16.72     25.15 o
  -3   2  26        3.49       40.28     15.59 o
  -2   2  26        5.88       48.58     16.95 o
  -1   2  26       96.75       97.70     23.07 o
   0   2  26       11.23       28.68     24.04 o
   1   2  26       88.34       59.27     28.66 o
 -17   3  26        7.19       14.07     22.35 o
 -16   3  26        7.89       48.88     20.24 o
 -15   3  26       79.26      126.79     24.86 o
 -14   3  26      296.62      360.51     37.66 o
 -13   3  26      166.27      189.47     29.13 o
 -12   3  26        1.20       34.71     15.68 o
 -11   3  26        8.31       32.67     20.38 o
 -10   3  26      198.64      197.87     25.00 o
  -9   3  26       14.04       38.73     13.07 o
  -8   3  26      141.67      173.53     22.50 o
  -7   3  26       15.82        9.56     10.85 o
  -6   3  26       16.27       43.41     11.22 o
  -5   3  26       15.53       -7.70     13.12 o
  -4   3  26       91.41      141.18     18.43 o
  -3   3  26       54.37       70.97     34.96 o
  -2   3  26       31.84       44.68     28.79 o
  -1   3  26       15.86       -4.04     16.21 o
   0   3  26        2.99       60.85     31.51 o
   1   3  26        0.11      -15.02     19.75 o
 -18   4  26        1.36      -20.63     23.05 o
 -17   4  26        0.48       12.35     25.59 o
 -16   4  26        5.03       10.36     17.32 o
 -13   4  26        0.03       46.25     24.81 o
 -12   4  26       16.93       -1.73     19.49 o
 -11   4  26       13.94        5.15     15.30 o
 -10   4  26       14.56       24.79     19.48 o
  -9   4  26       22.38       19.74     18.09 o
  -8   4  26       15.62       29.87     12.65 o
  -7   4  26        4.17        1.42      9.97 o
  -6   4  26        0.13       31.68     25.69 o
  -5   4  26       52.24        8.24     18.88 o
  -4   4  26        3.48        3.06     18.01 o
  -3   4  26        6.05        0.08     14.09 o
  -2   4  26        0.26       42.82     16.34 o
  -1   4  26       10.74       18.42     15.31 o
   0   4  26        6.21        0.69     18.06 o
  -9   5  26       26.14       -8.20     22.36 o
  -8   5  26       33.61       40.12     26.10 o
 -21   1  27       60.04       45.13     24.78 o
 -20   1  27       67.90       72.90     18.71 o
 -19   1  27       20.06        1.13     12.54 o
 -18   1  27        7.96       -6.55      9.88 o
 -17   1  27       11.17       18.85     13.87 o
 -16   1  27        8.78       21.27     16.01 o
 -15   1  27      206.58      229.28     25.85 o
 -14   1  27      142.60      148.84     21.86 o
 -13   1  27       97.22      168.61     25.62 o
 -12   1  27       20.85       22.34     14.92 o
 -11   1  27       38.31       63.90     16.64 o
 -10   1  27       31.78       55.89     15.66 o
  -9   1  27      353.16      325.79     37.77 o
  -8   1  27      101.32      136.99     29.54 o
  -7   1  27       26.78       61.24     21.19 o
  -6   1  27       18.42       38.27     22.45 o
  -5   1  27        0.86       25.64     15.13 o
  -4   1  27       10.79       73.77     16.97 o
  -3   1  27       68.67      217.21     48.42 o
  -2   1  27        0.27       45.92     29.50 o
 -20   2  27       69.43       55.00     25.56 o
 -19   2  27        8.62       40.08     25.49 o
 -18   2  27      138.12      122.85     33.23 o
 -17   2  27        0.44       20.83     16.74 o
 -16   2  27      268.71      252.31     33.43 o
 -15   2  27       16.90       35.86     23.79 o
 -14   2  27        3.76      -11.98     13.52 o
 -13   2  27        1.68       20.95     16.77 o
 -12   2  27       52.68       60.23     20.21 o
 -11   2  27        0.04       21.95     18.85 o
 -10   2  27      170.50      206.09     25.50 o
  -9   2  27       10.80       21.23     16.11 o
  -8   2  27        0.24       23.99     15.87 o
  -7   2  27        3.94       16.75     12.28 o
  -6   2  27      164.34      241.05     33.77 o
  -5   2  27        0.46       28.32     27.30 o
  -4   2  27        1.87       52.12     25.82 o
  -3   2  27        1.37       30.59     28.14 o
  -2   2  27       25.69       61.57     30.12 o
 -16   3  27        8.80       -6.65     19.08 o
 -15   3  27       18.15       80.19     29.84 o
 -14   3  27      101.47      134.03     26.91 o
 -13   3  27        4.17       36.21     17.89 o
 -12   3  27        9.42        3.14     23.34 o
 -11   3  27        3.11       -2.25     13.90 o
 -10   3  27        8.15       13.71     16.82 o
  -9   3  27        4.46       16.24     15.98 o
  -8   3  27       93.91      132.77     31.84 o
  -7   3  27       85.73       60.51     16.23 o
[truncated: 2,405 more chars]
